# Supplementary material for: Sex-specific effects of sympatric mitonuclear variation on fitness in Drosophila subobscura
Source: BMC Evol Biol. 2015 Jul 10;15:135. doi: 10.1186/s12862-015-0421-2 (PMC4496845; doi:10.1186/s12862-015-0421-2)
Supplement: Additional file 3: — Row data for egg-to-adult developmental time, viability and sex ratio. [file 12862_2015_421_MOESM3_ESM.xlsx]

## Sheet: Dev.time, viability, male %
mtDNA	nuDNA	replica	developmental time	viability	percentage of males			mtDNA	nuDNA	replica	developmental time	viability	percentage of males
I	I	1	18.6	0.75	0.333333			II	II	1	18.5556	0.45	0.444444
I	I	1	18.4286	0.7	0.714286			II	II	1	20.5	0.2	1
I	I	1	19.1765	0.85	0.588235			II	II	1	20.7143	0.35	0.285714
I	I	1	20.3	1	0.35			II	II	1	20.8462	0.65	0.538462
I	I	1	21.2857	0.7	0.571429			II	II	1	21.2857	0.7	0.357143
I	I	1	21	0.5	0.5			II	II	1	21.1429	0.7	0.357143
I	I	1	17.2353	0.85	0.647059			II	II	2	18.3077	0.65	0.846154
I	I	1	18.4375	0.8	0.6875			II	II	2	20.8235	0.85	0.529412
I	I	1	19.5333	0.75	0.8			II	II	2	21.0667	0.75	0.533333
I	I	1	21.5882	0.85	0.588235			II	II	2	20.25	0.8	0.625
I	I	1	22.4375	0.8	0.6875			II	II	2	20.8571	0.7	0.642857
I	I	1	21.2778	0.9	0.555556			II	II	2	21	0.35	0.428571
I	I	1	21.6	0.75	0.6			II	II	2	20.5	0.6	0.75
I	I	1	21.125	0.8	0.6875			II	II	2	20.8	1	0.6
I	I	1	21.3846	0.65	0.615385			II	II	2	21.2727	0.55	0.454545
I	I	2	21.7222	0.9	0.5			II	II	2	21.5455	0.55	0.454545
I	I	2	20.375	0.4	0.75			II	II	2	21.6154	0.65	0.538462
I	I	2	16.75	0.4	0.375			II	II	2	22.4167	0.6	0.416667
I	I	2	18	0.05	1			II	II	2	22.1333	0.75	0.533333
I	I	2	19.4444	0.45	0.888889			II	II	2	21.8235	0.85	0.470588
I	I	2	19	0.3	0.666667			II	II	2	22.2222	0.45	0.666667
I	I	2	19.375	0.4	0.5			II	II	3	19.8571	0.35	0.571429
I	I	2	19	0.25	0.4			II	II	3	20.6667	0.3	0.333333
I	I	2	21.7778	0.45	0.444444			II	II	3	19.5	0.3	0.333333
I	I	2	22	0.45	0.666667			II	II	3	21.9231	0.65	0.461538
I	I	2	21.8	0.25	0.6			II	II	3	21.6429	0.7	0.285714
I	I	2	22.3077	0.65	0.461538			II	II	3	21.6429	0.7	0.5
I	I	2	21.7692	0.65	0.615385			II	II	3	22.2143	0.7	0.428571
I	I	2	22.4444	0.45	0.555556			II	II	3	22.0769	0.65	0.461538
I	I	2	22.5	0.3	0.333333			II	II	3	20.9091	0.55	0.636364
I	I	3	20.1429	0.35	0.714286			II	II	3	20.4	0.5	0.6
I	I	3	19.5	0.2	0.25			II	II	4	20.3333	0.9	0.555556
I	I	3	23.1111	0.45	0.333333			II	II	4	20.7692	0.65	0.615385
I	I	3	20.4286	0.7	0.357143			II	II	4	16.2941	0.85	0.529412
I	I	3	20.8889	0.45	0.555556			II	II	4	16.8889	0.45	0.555556
I	I	3	21.4444	0.45	0.555556			II	II	4	16.4545	0.55	0.636364
I	I	3	21.7	0.5	0.3			II	II	4	21.4211	0.95	0.578947
I	I	3	21.3333	0.15	0.666667			II	II	4	21.0667	0.75	0.6
I	I	3	22.2	0.5	0.2			II	II	4	21.4375	0.8	0.375
I	I	3	21	0.45	0.444444			II	II	4	21.3529	0.85	0.705882
I	I	3	21.2222	0.45	0.444444			II	II	4	21.6875	0.8	0.5
I	I	3	23	0.55	0.545455			II	II	4	21.625	0.8	0.4375
I	I	3	21.4545	0.55	0.545455			II	II	4	21.9231	0.65	0.538462
I	I	3	21.5556	0.45	0.555556			II	II	4	22.1333	0.75	0.466667
I	I	4	22.1875	0.8	0.75			II	II	4	22.95	1	0.65
I	I	4	17.8571	0.35	0.142857			II	II	4	22.1333	0.75	0.4
I	I	4	18	0.6	0.25			II	II	5	17.5	0.4	0.375
I	I	4	16.8571	0.35	0.571429			II	II	5	17.3333	0.6	0.583333
I	I	4	20.8	0.5	0.4			II	II	5	18.1818	0.55	0.454545
I	I	4	20.75	0.2	0.5			II	II	5	17.7273	0.55	0.363636
I	I	4	22.2	0.5	0.6			II	II	5	17.6429	0.7	0.571429
I	I	4	22.4	0.75	0.466667			II	II	5	22	0.7	0.714286
I	I	4	21.7857	0.7	0.428571			II	II	5	22.2353	0.85	0.529412
I	I	4	21.75	0.4	0.5			II	II	5	22.3333	0.75	0.533333
I	I	4	19.7778	0.45	0.444444			II	II	5	21.4615	0.65	0.307692
I	I	4	20.5	0.5	0.6			II	II	5	21.4615	0.65	0.461538
I	I	4	19.4167	0.6	0.583333			II	II	5	21.5882	0.85	0.411765
I	I	4	21.2143	0.7	0.714286			II	II	5	21.125	0.8	0.4375
I	I	4	20	0.6	0.5			II	II	5	20.2727	0.55	0.636364
I	I	4	20	0.6	0.5			II	II	5	21.7333	0.75	0.466667
I	I	5	19.6111	0.9	0.444444			II	II	5	20.8333	0.6	0.916667
I	I	5	19.6111	0.9	0.555556			II	II	6	20.7143	0.7	0.285714
I	I	5	20.1176	0.85	0.411765			II	II	7	20.0714	0.7	0.285714
I	I	5	18.05	1	0.65			II	II	7	16.5385	0.65	0.461538
I	I	5	17.1818	0.55	0.545455			II	II	7	20.5714	0.7	0.5
I	I	5	20.6667	0.9	0.5			II	II	7	20.6429	0.7	0.428571
I	I	5	20.6154	0.65	0.615385			II	II	7	20.4286	0.7	0.357143
I	I	5	20.2308	0.65	0.307692			II	II	7	19.2143	0.7	0.571429
I	I	5	21.3333	0.75	0.466667			II	II	7	18.7857	0.7	0.5
I	I	5	21.3571	0.7	0.428571			II	II	7	23.0556	0.9	0.611111
I	I	5	21.3077	0.65	0.538462			II	II	7	22.5	0.8	0.3125
I	I	5	21.1429	0.7	0.5			II	II	7	23.2222	0.9	0.666667
I	I	5	21.2667	0.75	0.6			II	II	7	22.5625	0.8	0.4375
I	I	6	19.8571	0.7	0.642857			II	II	7	22.5625	0.8	0.5
I	I	6	21.1111	0.45	0.666667			II	II	8	18.0625	0.8	0.5
I	I	6	16.9375	0.8	0.25			II	II	8	21.1538	0.65	0.307692
I	I	6	20	0.65	0.461538			II	II	8	21	0.35	0.428571
I	I	6	20.1818	0.55	0.0909091			II	II	8	21.3636	0.55	0.272727
I	I	6	21.0667	0.75	0.533333			II	II	8	20.3333	0.75	0.533333
I	I	6	20.7857	0.7	0.428571			II	II	8	20.5	0.5	0.4
I	I	6	21.4286	0.7	0.5			II	II	8	20.1818	0.55	0.454545
I	I	6	20.8667	0.75	0.2			II	II	8	18.7692	0.65	0.538462
I	I	6	20.6667	0.45	0.333333			II	II	8	18.5	0.6	0.333333
I	I	6	21	0.7	0.5			II	II	8	19.7857	0.7	0.428571
I	I	6	21.8125	0.8	0.4375			II	II	8	20.5	0.5	0.6
I	I	6	20.9091	0.55	0.454545			II	II	8	22.625	0.8	0.4375
I	I	6	21.8333	0.6	0.583333			II	II	8	22.3077	0.65	0.538462
I	I	6	21.0769	0.65	0.384615			II	II	8	22.5714	0.7	0.571429
I	I	7	18.1667	0.9	0.555556			II	II	8	22.6316	0.95	0.421053
I	I	7	19.1333	0.75	0.2			II	II	9	16.6667	0.15	0.333333
I	I	7	18.9375	0.8	0.375			II	II	9	21.7368	0.95	0.631579
I	I	7	19.2353	0.85	0.411765			II	II	9	21.8235	0.85	0.529412
I	I	7	19.1176	0.85	0.588235			II	II	9	23.6	0.75	0.333333
I	I	7	19.5556	0.45	0.555556			II	II	9	24.0526	0.95	0.210526
I	I	7	20.0833	0.6	0.5			II	II	9	23.5625	0.8	0.625
I	I	7	19.25	0.6	0.5			II	II	9	23.1176	0.85	0.470588
I	I	7	20.6667	0.15	0.333333			II	II	9	23.3125	0.8	0.533333
I	I	7	21	0.7	0.428571			II	II	9	21.6	0.75	0.333333
I	I	7	19.3158	0.95	0.421053			II	II	9	20.5833	0.6	0.416667
I	I	7	19.9333	0.75	0.466667			II	II	9	21.7333	0.75	0.466667
I	I	7	18.9444	0.9	0.666667			II	D	1	20	0.25	0.6
I	I	7	19.4737	0.95	0.421053			II	D	1	19.8333	0.3	0.333333
I	I	7	19.6875	0.8	0.4375			II	D	2	19.9375	0.8	0.5
I	I	8	20	0.65	0.846154			II	D	2	20.2941	0.85	0.588235
I	I	8	19.9412	0.85	0.647059			II	D	2	20.875	0.8	0.6875
I	I	8	18.6429	0.7	0.357143			II	D	2	19.9231	0.65	0.384615
I	I	8	19.4667	0.75	0.533333			II	D	2	20.8667	0.75	0.533333
I	I	8	20	0.5	0.1			II	D	2	20.0714	0.7	0.428571
I	I	8	19.9231	0.65	0.538462			II	D	2	20.5	0.7	0.428571
I	I	8	20.45	1	0.65			II	D	2	20.9474	0.95	0.631579
I	I	8	20.3	1	0.55			II	D	2	20	0.7	0.5
I	I	8	21	0.7	0.428571			II	D	2	20.2143	0.7	0.714286
I	I	8	21.3636	0.55	0.727273			II	D	2	21.2353	0.85	0.529412
I	I	8	19.3571	0.7	0.285714			II	D	2	21.1333	0.75	0.266667
I	I	8	18.8889	0.45	0.666667			II	D	2	21.4706	0.85	0.588235
I	I	8	18.5	0.4	0.625			II	D	2	20.3684	0.95	0.315789
I	I	8	18.3333	0.75	0.6			II	D	2	20.65	1	0.35
I	I	9	20.1538	0.65	0.384615			II	D	3	20.875	0.4	0.5
I	I	9	21.0833	0.6	0.416667			II	D	3	20.1429	0.7	0.571429
I	I	9	20.2	0.75	0.333333			II	D	3	19.75	0.6	0.5
I	I	9	21.3333	0.75	0.6			II	D	3	16.2143	0.7	0.428571
I	I	9	20.1429	0.7	0.428571			II	D	3	19.3333	0.6	0.583333
I	I	9	19.9375	0.8	0.4375			II	D	3	19.4286	0.35	0.857143
I	I	9	21.6	0.75	0.4			II	D	3	20.2	1	0.6
I	I	9	21.5	0.4	0.25			II	D	3	19.8667	0.75	0.333333
I	I	9	21.7778	0.9	0.5			II	D	3	19.625	0.8	0.3125
I	I	9	21.4	0.75	0.533333			II	D	3	21.7333	0.75	0.466667
I	I	9	21.4444	0.9	0.722222			II	D	3	21.3077	0.65	0.307692
I	I	9	22	0.65	0.692308			II	D	3	20.9333	0.75	0.6
I	I	9	22.5	0.3	0.5			II	D	3	21.4667	0.75	0.533333
I	I	11	19.0556	0.9	0.388889			II	D	3	21.0833	0.6	0.833333
I	I	11	17.8235	0.85	0.529412			II	D	4	22.3636	0.55	0.272727
I	I	11	20.5	0.4	0.625			II	D	4	22.4444	0.45	0.444444
I	I	11	20	0.5	0.8			II	D	4	23.125	0.4	0.75
I	I	11	19.9167	0.6	0.333333			II	D	4	23.0833	0.6	0.583333
I	I	11	20.2143	0.7	0.571429			II	D	4	23	0.45	0.333333
I	I	11	20.25	0.8	0.5625			II	D	4	20.8	0.5	0.6
I	I	11	21.9	0.5	0.4			II	D	4	20.2	0.5	0.6
I	I	11	21.8667	0.75	0.4			II	D	4	20.4	0.5	0.6
I	I	11	22	0.85	0.470588			II	D	4	20	0.6	0.583333
I	I	11	21.5455	0.55	0.636364			II	D	4	20.3333	0.3	0.5
I	I	11	22.1538	0.65	0.461538			II	D	5	19.4286	0.35	0.428571
I	I	11	22.1333	0.75	0.666667			II	D	5	21.125	0.8	0.4375
I	I	11	21.4167	0.6	0.416667			II	D	5	20.7692	0.65	0.461538
I	I	11	23.1667	0.6	0.666667			II	D	5	21.8	0.5	0.6
I	I	13	17.75	0.4	0.375			II	D	5	20.7778	0.45	0.555556
I	I	13	18.3	0.5	0.5			II	D	5	21.7143	0.7	0.428571
I	I	13	17.75	0.4	0.375			II	D	5	21.8125	0.8	0.5625
I	I	13	20.7368	0.95	0.631579			II	D	5	21.75	0.4	0.625
I	I	13	21.5833	0.6	0.5			II	D	5	22.6429	0.7	0.571429
I	I	13	21.875	0.8	0.5625			II	D	5	22.75	0.6	0.5
I	I	13	21.6667	0.6	0.583333			II	D	5	22.6	0.5	0.4
I	I	13	22.9444	0.9	0.5			II	D	5	23.2308	0.65	0.461538
I	I	13	22.2667	0.75	0.4			II	D	5	23	0.55	0.636364
I	I	13	22.4167	0.6	0.416667			II	D	6	20.6667	0.45	0.222222
I	I	13	23.1176	0.85	0.588235			II	D	6	20.6364	0.55	0.363636
I	I	13	23.7059	0.85	0.470588			II	D	6	18.8571	0.7	0.571429
I	I	13	23	0.9	0.611111			II	D	6	18.6	0.75	0.466667
I	I	13	22.875	0.8	0.5625			II	D	6	22.3333	0.75	0.266667
I	I	13	22.6	0.75	0.733333			II	D	6	22.5294	0.85	0.647059
I	D	1	18.4444	0.45	0.333333			II	D	6	20.7273	0.55	0.272727
I	D	1	16.7778	0.45	0.333333			II	D	6	20.5455	0.55	0.454545
I	D	1	16.2353	0.85	0.470588			II	D	6	20.6923	0.65	0.692308
I	D	1	19.3571	0.7	0.428571			II	D	7	17.8182	0.55	0.454545
I	D	1	20.1111	0.45	0.333333			II	D	7	18.375	0.4	0.375
I	D	1	18.7857	0.7	0.642857			II	D	7	19.5882	0.85	0.529412
I	D	1	19.7333	0.75	0.333333			II	D	7	19.7333	0.75	0.6
I	D	1	21.0833	0.6	0.5			II	D	7	19.9286	0.7	0.571429
I	D	1	21.5	0.7	0.357143			II	D	7	19.9091	0.55	0.454545
I	D	1	20.8824	0.85	0.470588			II	D	7	20.8182	0.55	0.545455
I	D	1	21.1176	0.85	0.588235			II	D	7	20.2308	0.65	0.461538
I	D	1	20.9412	0.85	0.529412			II	D	7	20	0.65	0.307692
I	D	1	21.3	1	0.45			II	D	7	20.5	0.6	0.416667
I	D	1	21.7647	0.85	0.352941			II	D	7	20.5	0.5	0.5
I	D	1	21.0714	0.7	0.642857			II	D	7	20.8571	0.7	0.5
I	D	2	18.4706	0.85	0.588235			II	D	7	21.2941	0.85	0.470588
I	D	2	19.4211	0.95	0.368421			II	D	7	20.6364	0.55	0.727273
I	D	2	18.25	0.8	0.375			II	D	7	18.9286	0.7	0.714286
I	D	2	19.1111	0.9	0.5			II	D	8	22	0.3	0.5
I	D	2	19.6111	0.9	0.166667			II	D	8	20.6	0.25	0.6
I	D	2	19.75	0.8	0.5625			II	D	8	19.1429	0.35	0.571429
I	D	2	19.6667	0.9	0.5			II	D	8	20.5556	0.9	0.5
I	D	2	20.0556	0.9	0.333333			II	D	8	20.2308	0.65	0.307692
I	D	2	19.1111	0.9	0.722222			II	D	8	20.125	0.4	0.625
I	D	2	19.35	1	0.4			II	D	8	19.4545	0.55	0.636364
I	D	2	20.0588	0.85	0.823529			II	D	8	19.2222	0.45	0.888889
I	D	2	21.25	0.8	0.375			II	D	8	19.2632	0.95	0.631579
I	D	2	20.7368	0.95	0.473684			II	D	8	19.7778	0.45	0.555556
I	D	2	20.6316	0.95	0.526316			II	D	8	19.2353	0.85	0.529412
I	D	3	20.375	0.4	0.5			II	D	8	20	0.55	0.545455
I	D	3	20.7778	0.45	0.555556			II	D	8	20.5833	0.6	0.583333
I	D	3	19.8889	0.45	0.555556			II	D	8	23	0.35	0.428571
I	D	3	21.4167	0.6	0.416667			II	D	8	22.375	0.4	0.5
I	D	3	20.0667	0.75	0.533333			II	D	9	21	0.05	1
I	D	3	20.375	0.4	0.375			II	D	9	21.3	0.5	0.4
I	D	3	19.9	0.5	0.5			II	D	9	21.1111	0.9	0.555556
I	D	3	19.5	0.2	0.5			II	D	9	21.75	0.4	0.5
I	D	3	20.3636	0.55	0.181818			II	D	9	22.1429	0.7	0.5
I	D	3	21.4	0.5	0.5			II	D	9	22.2857	0.7	0.571429
I	D	3	20	0.75	0.6			II	D	9	22.9375	0.8	0.5625
I	D	3	20.3333	0.75	0.666667			II	D	9	22.4286	0.7	0.714286
I	D	3	19.6154	0.65	0.615385			II	D	9	22.7857	0.7	0.5
I	D	3	20.75	0.6	0.5			II	D	9	22.4545	0.55	0.454545
I	D	3	20.4118	0.85	0.529412			II	D	9	23	0.85	0.352941
I	D	3	21.2222	0.45	0.555556			II	D	9	22.1818	0.55	0.454545
I	D	4	18.8182	0.55	0.545455			II	D	9	22.3333	0.6	0.666667
I	D	4	19.9	0.5	0.7			D	II	1	19	0.8	0.5
I	D	4	21.1667	0.3	0.5			D	II	1	21.1667	0.9	0.333333
I	D	4	20.6364	0.55	0.545455			D	II	1	21	0.95	0.578947
I	D	4	20.5455	0.55	0.363636			D	II	1	21.8571	0.35	0.571429
I	D	4	18.375	0.4	0.125			D	II	1	20.25	0.2	0.5
I	D	4	18.4444	0.45	0.555556			D	II	1	20.6364	0.55	0.363636
I	D	4	19.0833	0.6	0.333333			D	II	1	20.6	0.5	0.7
I	D	4	19.6667	0.6	0.666667			D	II	1	21.2667	0.75	0.533333
I	D	4	19.9231	0.65	0.692308			D	II	1	20.5385	0.65	0.615385
I	D	4	19.75	0.4	0.5			D	II	1	20.4444	0.45	0.666667
I	D	4	19.25	0.8	0.6875			D	II	1	21	0.4	0.625
I	D	4	18.9167	0.6	0.583333			D	II	1	20.7333	0.75	0.4
I	D	4	19.4	0.75	0.4			D	II	1	20.2143	0.7	0.642857
I	D	5	19.9286	0.7	0.5			D	II	1	20.2353	0.85	0.647059
I	D	5	21	0.85	0.470588			D	II	1	20.4375	0.8	0.4375
I	D	5	20.9167	0.6	0.25			D	II	2	21.8889	0.9	0.5
I	D	5	21.1333	0.75	0.533333			D	II	2	21.4	0.75	0.733333
I	D	5	22	0.65	0.384615			D	II	2	20.2727	0.55	0.454545
I	D	5	21.6923	0.65	0.384615			D	II	2	21.5	0.8	0.625
I	D	5	21.1	1	0.45			D	II	2	20.9	1	0.5
I	D	5	21.1765	0.85	0.529412			D	II	2	19.8333	0.6	0.5
I	D	5	21.6364	0.55	0.363636			D	II	2	20.1333	0.75	0.466667
I	D	5	21.6	0.5	0.7			D	II	2	20.2667	0.75	0.533333
I	D	5	21.7692	0.65	0.769231			D	II	2	21.2	0.5	0.6
I	D	5	22.4706	0.85	0.411765			D	II	2	22	0.9	0.5
I	D	5	22.7	0.5	0.3			D	II	2	22.6471	0.85	0.352941
I	D	5	21.8667	0.75	0.4			D	II	2	22.5333	0.75	0.666667
I	D	5	21.9375	0.8	0.4375			D	II	2	22.7778	0.9	0.5
I	D	6	19.3333	0.75	0.466667			D	II	3	17.6	0.5	0.6
I	D	6	18.5	0.4	0.5			D	II	3	17	0.3	0.666667
I	D	6	20.6875	0.8	0.5			D	II	3	20.1538	0.65	0.538462
I	D	6	21	0.65	0.538462			D	II	3	21.8	0.5	0.6
I	D	6	21.5	0.4	0.25			D	II	4	17.9375	0.8	0.4375
I	D	6	21	0.85	0.588235			D	II	4	20.2727	0.55	0.363636
I	D	6	20.1875	0.8	0.4375			D	II	4	20.0667	0.75	0.6
I	D	6	20.1818	0.55	0.636364			D	II	4	20.0625	0.8	0.4375
I	D	6	19.9231	0.65	0.307692			D	II	4	21.3333	0.6	0.666667
I	D	6	21	0.75	0.6			D	II	4	21.7895	0.95	0.421053
I	D	6	21.4706	0.85	0.529412			D	II	4	21.9412	0.85	0.470588
I	D	6	21.3529	0.85	0.294118			D	II	4	21.8182	0.55	0.454545
I	D	6	21.2	0.75	0.4			D	II	4	22.1333	0.75	0.4
I	D	6	21.0625	0.8	0.375			D	II	4	22.3125	0.8	0.6875
I	D	7	19.9167	0.6	0.416667			D	II	4	22.7647	0.85	0.352941
I	D	7	18	0.7	0.5			D	II	4	22.6154	0.65	0.461538
I	D	7	18.4667	0.75	0.4			D	II	4	22.9231	0.65	0.461538
I	D	7	19.3	0.5	0.7			D	II	4	22.6667	0.75	0.533333
I	D	7	19.5	0.3	0.5			D	II	5	19.6364	0.55	0.363636
I	D	7	20.8333	0.3	0.5			D	II	5	20.1111	0.45	0.777778
I	D	7	20.375	0.4	0.75			D	II	5	19.2222	0.45	0.666667
I	D	7	19.6923	0.65	0.615385			D	II	5	19.3636	0.55	0.636364
I	D	7	21.6429	0.7	0.5			D	II	5	19.6667	0.6	0.583333
I	D	7	22	0.55	0.545455			D	II	5	17.875	0.4	0.25
I	D	7	22	0.35	0.714286			D	II	5	19.6667	0.15	0.666667
I	D	7	21.2727	0.55	0.363636			D	II	5	17	0.55	0.454545
I	D	7	21.0769	0.65	0.461538			D	II	5	20.8333	0.6	0.416667
I	D	7	21.1	0.5	0.5			D	II	5	20.5	0.6	0.583333
I	D	7	20.8	0.5	0.4			D	II	5	20.4444	0.45	0.555556
I	D	8	19.5263	0.95	0.473684			D	II	5	21	0.75	0.666667
I	D	8	19.8125	0.8	0.375			D	II	5	19.8333	0.6	0.666667
I	D	8	20.9333	0.75	0.4			D	II	5	19.7143	0.35	0.428571
I	D	8	20.6111	0.9	0.555556			D	II	6	20.7273	0.55	0.545455
I	D	8	21.1333	0.75	0.733333			D	II	6	21.4	0.25	0.4
I	D	8	21.25	0.8	0.5625			D	II	7	20.3	0.5	0.7
I	D	8	18.7778	0.45	0.555556			D	II	7	20.2857	0.7	0.5
I	D	8	18.9091	0.55	0.363636			D	II	7	20	0.45	0.777778
I	D	8	18.875	0.8	0.3125			D	II	7	21.1667	0.6	0.5
I	D	8	18.4706	0.85	0.411765			D	II	7	21.6667	0.6	0.5
I	D	8	18.7857	0.7	0.571429			D	II	7	20.6667	0.15	0.333333
I	D	8	18.5833	0.6	0.666667			D	II	7	21.6667	0.75	0.666667
I	D	8	21.3125	0.8	0.375			D	II	7	20.4118	0.85	0.647059
I	D	8	20.8571	0.7	0.285714			D	II	7	21.1667	0.6	0.583333
I	D	8	20.3846	0.65	0.307692			D	II	7	20.4545	0.55	0.545455
I	D	9	18.3571	0.7	0.5			D	II	7	20.75	0.4	0.5
I	D	9	17.2222	0.45	0.444444			D	II	7	19.5	0.3	0.5
I	D	9	19.8125	0.8	0.375			D	II	7	20.5714	0.35	0.285714
I	D	9	19.6923	0.65	0.461538			D	II	7	20.6	0.75	0.533333
I	D	9	19.6667	0.6	0.333333			D	II	7	22.1818	0.55	0.363636
I	D	9	19.8667	0.75	0.466667			D	II	8	22.75	0.6	0.5
I	D	9	20	0.15	0.333333			D	II	8	22.2353	0.85	0.529412
I	D	9	21.2	0.25	0.2			D	II	8	21.7333	0.75	0.466667
I	D	9	20.1111	0.45	0.333333			D	II	8	21.1333	0.75	0.333333
I	D	9	21.4286	0.7	0.285714			D	II	8	20.1667	0.6	0.666667
I	D	9	21.5	0.7	0.357143			D	II	8	21.2857	0.35	0.571429
I	D	9	20.9167	0.6	0.333333			D	II	8	20.1765	0.85	0.411765
I	D	9	22.1429	0.7	0.571429			D	II	8	22.4615	0.65	0.461538
I	D	9	22.6	0.25	0.6			D	II	8	22.5882	0.85	0.470588
I	D	9	22.1176	0.85	0.294118			D	II	8	22.2143	0.7	0.571429
I	D	11	20.5714	0.35	0.571429			D	II	8	22.3571	0.7	0.5
I	D	11	21.1818	0.55	0.636364			D	II	8	23.1875	0.8	0.4375
I	D	11	21.3333	0.45	0.444444			D	II	8	22.8125	0.8	0.5625
I	D	11	22.3333	0.45	0.666667			D	II	9	19.6667	0.3	0.5
I	D	11	22.75	0.4	0.5			D	II	9	18.8571	0.35	0.428571
I	D	11	22.1538	0.65	0.461538			D	II	9	19.3333	0.3	0.833333
I	D	11	22.8	0.25	0.6			D	II	9	18.8333	0.3	0.5
I	D	11	23.1667	0.3	0.833333			D	II	9	21	0.7	0.642857
I	D	11	21.6667	0.6	0.416667			D	II	9	20.1667	0.3	0.833333
I	D	11	23	0.3	0.5			D	II	9	21.6667	0.75	0.466667
I	D	11	21.7778	0.45	0.444444			D	II	9	22.3333	0.75	0.4
I	D	11	22.75	0.4	0.625			II	II	13	19.3333	0.6	0.333333
I	D	11	22.1429	0.35	0.428571			II	II	13	20.6667	0.45	0.555556
I	D	11	22.5	0.5	0.5			II	II	13	18.25	0.4	0.25
I	D	11	22.6	0.25	0.4			II	II	13	19.4	0.5	0.5
I	D	13	21.6667	0.6	0.416667			II	II	13	19.5556	0.45	0.444444
I	D	13	20.2727	0.55	0.545455			II	II	13	19.5	0.5	0.5
I	D	13	20.4286	0.7	0.785714			II	II	13	21.0769	0.65	0.538462
I	D	13	21.1818	0.55	0.727273			II	II	13	20.9412	0.85	0.352941
I	D	13	21.0714	0.7	0.5			II	II	13	22.9231	0.65	0.461538
D	I	1	20.4444	0.45	0.666667			II	II	13	23.1818	0.55	0.545455
D	I	1	19.8	0.25	0.8			II	II	13	22.25	0.6	0.75
D	I	1	18.2	0.75	0.266667			II	II	13	23.0714	0.7	0.428571
D	I	1	21.7857	0.7	0.642857			II	II	13	22.8333	0.6	0.5
D	I	1	21.3333	0.6	0.75			D	II	13	22	0.45	0.222222
D	I	1	22	0.1	1			D	II	13	19.1333	0.75	0.533333
D	I	1	21	0.05	1			D	II	13	19.6667	0.3	0.333333
D	I	1	21	0.05	0			D	II	13	22.5	0.3	0.5
D	I	2	19.3158	0.95	0.421053			D	II	13	20	0.45	0.666667
D	I	2	16.9286	0.7	0.714286			D	II	13	23.1429	0.7	0.857143
D	I	2	18.0625	0.8	0.5			D	II	13	20.6842	0.95	0.473684
D	I	2	16.9167	0.6	0.5			D	II	13	20.1333	0.75	0.6
D	I	2	16.6667	0.45	0.333333			D	II	13	21.5455	0.55	0.636364
D	I	2	20.2308	0.65	0.692308			D	II	13	22.6316	0.95	0.526316
D	I	2	20.3077	0.65	0.538462			D	II	13	22.875	0.4	0.625
D	I	2	20.5385	0.65	0.384615			D	II	13	22.1111	0.9	0.555556
D	I	2	20.4	0.5	0.1
D	I	2	19.6923	0.65	0.615385
D	I	2	20.7143	0.7	0.642857
D	I	2	20.8	0.5	0.5
D	I	2	20.9333	0.75	0.466667
D	I	2	21.1429	0.35	0.571429
D	I	2	21.5714	0.35	0.714286
D	I	2	21.8235	0.85	0.588235
D	I	3	16.2222	0.45	0.111111
D	I	3	19	0.5	0.3
D	I	3	19.2	0.25	0.4
D	I	3	19	0.7	0.285714
D	I	3	18.4286	0.35	0.857143
D	I	3	20	0.45	0.444444
D	I	3	20.75	0.8	0.5
D	I	3	20.5455	0.55	0.454545
D	I	3	19.2222	0.45	0.555556
D	I	3	19.8333	0.6	0.75
D	I	3	19.6667	0.9	0.611111
D	I	3	20	0.45	0.555556
D	I	3	20.75	0.6	0.583333
D	I	3	21.1667	0.6	0.333333
D	I	3	19.375	0.4	0.75
D	I	3	20.6667	0.6	0.666667
D	I	3	20.6667	0.6	0.416667
D	I	4	20	0.6	0.583333
D	I	4	19.4	0.5	0.7
D	I	4	20.6154	0.65	0.692308
D	I	4	20.3125	0.8	0.625
D	I	4	19.6875	0.8	0.8125
D	I	4	17.7143	0.35	0.428571
D	I	4	20.6667	0.6	0.333333
D	I	4	20.4118	0.85	0.470588
D	I	4	20.2667	0.75	0.466667
D	I	4	21.8947	0.95	0.473684
D	I	4	21.6364	0.55	0.454545
D	I	4	21.7692	0.65	0.538462
D	I	4	19.2143	0.7	0.5
D	I	4	21.7143	0.7	0.5
D	I	4	21.7143	0.7	0.5
D	I	5	20.1818	0.55	0.272727
D	I	5	20.1111	0.45	0.444444
D	I	5	20.5333	0.75	0.466667
D	I	5	20.3333	0.15	0
D	I	5	22	0.4	0.375
D	I	5	21	0.4	0.5
D	I	5	21	0.2	0.25
D	I	5	21.3846	0.65	0.384615
D	I	5	21.1818	0.55	0.545455
D	I	5	21.8571	0.35	1
D	I	5	22.0909	0.55	0.363636
D	I	5	21.1429	0.7	0.571429
D	I	5	20.5	0.5	0.5
D	I	5	21.5	0.7	0.785714
D	I	5	21.2727	0.55	0.363636
D	I	6	19.1	0.5	0.3
D	I	6	18.9091	0.55	0.454545
D	I	6	19.625	0.4	0.625
D	I	6	20.5	0.7	0.714286
D	I	6	21.1538	0.65	0.769231
D	I	6	21.1429	0.35	0.857143
D	I	6	21.1818	0.55	0.454545
D	I	6	20.6667	0.45	0.777778
D	I	6	19.3636	0.55	0.545455
D	I	6	19.7778	0.45	0.333333
D	I	6	20.6667	0.45	0.666667
D	I	6	21.0909	0.55	0.454545
D	I	6	21	0.1	0
D	I	6	20.3333	0.3	0.5
D	I	6	21.8333	0.3	0.333333
D	I	7	20.8333	0.6	0.583333
D	I	7	16.875	0.8	0.4375
D	I	7	19	0.75	0.4
D	I	7	19.3846	0.65	0.384615
D	I	7	19.1667	0.9	0.666667
D	I	7	20.8125	0.8	0.625
D	I	7	20.4	1	0.6
D	I	7	21.2778	0.9	0.5
D	I	7	21.4	1	0.4
D	I	7	21.0588	0.85	0.529412
D	I	7	18.8125	0.8	0.5
D	I	7	19	0.65	0.461538
D	I	7	19.2105	0.95	0.421053
D	I	7	18.4667	0.75	0.533333
D	I	8	20.9231	0.65	0.384615
D	I	8	20.3077	0.65	0.461538
D	I	8	20.1333	0.75	0.466667
D	I	8	19.25	0.6	0.25
D	I	8	19.8333	0.6	0.666667
D	I	8	20	0.45	0.777778
D	I	8	20.1818	0.55	0.636364
D	I	8	20.1765	0.85	0.647059
D	I	8	21	0.8	0.6875
D	I	8	21.2	0.75	0.6
D	I	8	20.9286	0.7	0.714286
D	I	8	20.9333	0.75	0.533333
D	I	8	19.75	0.6	0.5
D	I	8	20	0.45	0.555556
D	I	8	20.1053	0.95	0.578947
D	I	9	20.6471	0.85	0.529412
D	I	9	19.5	0.3	0.333333
D	I	9	21.4444	0.45	0.444444
D	I	9	21.1111	0.45	0.444444
D	I	9	20.625	0.8	0.5625
D	I	9	18.0833	0.6	0.5
D	I	9	18.5	0.2	0.25
D	I	9	21	0.45	0.555556
D	I	9	21.8182	0.55	0.454545
D	I	9	21.1	0.5	0.3
D	I	9	20.9091	0.55	0.545455
D	I	9	21.7	0.5	0.6
D	I	9	22	0.35	0.571429
D	I	9	21.4615	0.65	0.615385
D	I	9	21	0.2	0.75
D	I	11	18.6667	0.45	0.555556
D	I	11	18.1429	0.35	0
D	I	11	17.8462	0.65	0.538462
D	I	11	20.5455	0.55	0.636364
D	I	11	20.0833	0.6	0.5
D	I	11	20.6667	0.45	0.333333
D	I	11	20.6667	0.6	0.75
D	I	11	20.6429	0.7	0.428571
D	I	11	21.125	0.4	0.5
D	I	11	21.5	0.7	0.642857
D	I	11	21.2	0.5	0.5
D	I	11	21.75	0.6	0.666667
D	I	11	21.1818	0.55	0.636364
D	I	11	21.875	0.4	0.25
D	I	11	22.5333	0.75	0.6
D	I	13	20	0.25	0.4
D	I	13	19.8182	0.55	0.727273
D	I	13	20.1176	0.85	0.470588
D	I	13	20.3	0.5	0.2
D	I	13	20.6667	0.3	0.666667
D	I	13	20.6	0.5	0.5
D	I	13	20.375	0.8	0.4375
D	I	13	22.1111	0.45	0.555556
D	I	13	21.5	0.3	0.666667
D	I	13	21.5714	0.35	0.571429
D	I	13	22.0714	0.7	0.285714
D	I	13	22.4444	0.45	0.222222
D	I	13	22.1667	0.6	0.333333
D	I	13	22.3636	0.55	0.636364
D	I	13	23	0.35	0.285714
D	I	13	22.5	0.4	0.375
D	D	1	20.1765	0.85	0.529412
D	D	1	20.0667	0.75	0.4
D	D	1	19.3077	0.65	0.615385
D	D	1	21.3333	0.6	0.333333
D	D	1	21.1053	0.95	0.684211
D	D	1	21.3	1	0.45
D	D	1	21.4286	0.7	0.357143
D	D	1	21.7857	0.7	0.571429
D	D	1	21.0714	0.7	0.428571
D	D	1	22.4667	0.75	0.6
D	D	1	22.0667	0.75	0.533333
D	D	1	22.2	0.75	0.466667
D	D	1	22.2308	0.65	0.615385
D	D	1	22.0833	0.6	0.166667
D	D	2	19.7692	0.65	0.538462
D	D	2	20.1111	0.9	0.444444
D	D	2	21.375	0.8	0.25
D	D	2	21.2	0.75	0.6
D	D	2	21.6	0.75	0.333333
D	D	2	22.4737	0.95	0.736842
D	D	2	22.4167	0.6	0.75
D	D	2	22.25	0.8	0.1875
D	D	2	22.4545	0.55	0.454545
D	D	2	22.7	1	0.5
D	D	2	22.2667	0.75	0.266667
D	D	2	22.1176	0.85	0.176471
D	D	2	22.1333	0.75	0.666667
D	D	2	21.6429	0.7	0.357143
D	D	3	19.5	0.3	0.333333
D	D	3	18	0.3	0.666667
D	D	3	19.9231	0.65	0.538462
D	D	3	21.1667	0.6	0.583333
D	D	3	20.7692	0.65	0.615385
D	D	3	20.8	0.5	0.6
D	D	3	21.2667	0.75	0.466667
D	D	3	20.6667	0.45	0.555556
D	D	3	21.3	0.5	0.6
D	D	3	21.1538	0.65	0.538462
D	D	3	21.4667	0.75	0.466667
D	D	3	21.4615	0.65	0.615385
D	D	3	21.2	0.5	0.5
D	D	3	22.2	0.75	0.4
D	D	3	21.6154	0.65	0.307692
D	D	4	17.5	0.1	0.5
D	D	4	18.5714	0.35	0.142857
D	D	4	19.7778	0.45	0.444444
D	D	4	20.4286	0.35	0.857143
D	D	4	20.0769	0.65	0.615385
D	D	4	19.3571	0.7	0.571429
D	D	4	19.9231	0.65	0.538462
D	D	4	21.3636	0.55	0.363636
D	D	4	20.4706	0.85	0.470588
D	D	4	20.5882	0.85	0.764706
D	D	4	21	0.65	0.384615
D	D	4	20.7	0.5	0.3
D	D	4	20.7692	0.65	0.615385
D	D	4	20.8571	0.7	0.642857
D	D	5	20	0.35	0.285714
D	D	5	21.1111	0.9	0.777778
D	D	5	21	0.75	0.333333
D	D	5	21.625	0.8	0.5
D	D	5	21.5714	0.35	0.428571
D	D	5	21	0.5	0.5
D	D	5	21.1538	0.65	0.384615
D	D	5	21.5	0.8	0.5
D	D	5	21.4	0.75	0.333333
D	D	5	22.2	0.5	0.6
D	D	5	22.2	0.5	0.1
D	D	5	22	0.15	1
D	D	5	21.5	0.7	0.571429
D	D	5	22.1765	0.85	0.470588
D	D	6	18.75	0.2	0.5
D	D	6	21.3571	0.7	0.642857
D	D	6	20.5	0.5	0.3
D	D	6	22	0.35	0.428571
D	D	6	22.3	0.5	0.5
D	D	6	22.3571	0.7	0.642857
D	D	6	22.3333	0.45	0.555556
D	D	6	22.5714	0.35	0.428571
D	D	6	21.25	0.6	0.5
D	D	6	21.1429	0.35	0.142857
D	D	6	21.4286	0.7	0.5
D	D	6	21.1818	0.55	0.545455
D	D	6	22.1538	0.65	0.461538
D	D	6	21.5455	0.55	0.454545
D	D	7	18.6364	0.55	0.363636
D	D	7	19.0833	0.6	0.666667
D	D	7	20.1875	0.8	0.5
D	D	7	20.4	0.75	0.533333
D	D	7	20.5	0.6	0.416667
D	D	7	20.125	0.8	0.625
D	D	7	20.3571	0.7	0.5
D	D	7	20.9412	0.85	0.823529
D	D	7	21.0714	0.7	0.5
D	D	7	21.1429	0.7	0.428571
D	D	7	20.6154	0.65	0.615385
D	D	7	20.7692	0.65	0.538462
D	D	7	20.8125	0.8	0.5
D	D	7	21.6667	0.6	0.333333
D	D	7	20.4667	0.75	0.666667
D	D	8	21	0.3	0.333333
D	D	8	19.75	0.2	0.75
D	D	8	20.6667	0.6	0.5
D	D	8	20	0.45	0.666667
D	D	8	20.1875	0.8	0.375
D	D	8	20.2857	0.35	0.428571
D	D	8	20	0.35	0.714286
D	D	8	20.2857	0.35	0.857143
D	D	8	20.4667	0.75	0.4
D	D	8	20.8889	0.45	0.444444
D	D	8	20.3333	0.45	0.444444
D	D	8	21.5556	0.45	0.333333
D	D	8	20.5	0.4	0.625
D	D	8	20.5	0.5	0.5
D	D	8	20.3333	0.45	0.444444
D	D	9	18.25	0.4	0.75
D	D	9	18	0.4	0.5
D	D	9	20.125	0.4	0.75
D	D	9	19.8	0.25	0.2
D	D	9	20.5	0.3	0.333333
D	D	9	22.1429	0.35	0.714286
D	D	9	20.8	0.75	0.4
D	D	9	20.6875	0.8	0.5625
D	D	9	20.3333	0.3	1
D	D	9	21	0.5	0.3
D	D	9	20.5	0.5	0.5
D	D	9	20.4444	0.45	0.111111
D	D	9	20.8182	0.55	0.272727
D	D	9	20.8125	0.8	0.375
D	D	9	21.6923	0.65	0.307692
D	D	11	18.3333	0.45	0.333333
D	D	11	20.1667	0.9	0.611111
D	D	11	19.5714	0.7	0.357143
D	D	11	19.8462	0.65	0.384615
D	D	11	21	0.9	0.444444
D	D	11	21.4	0.75	0.533333
D	D	11	20.5	0.7	0.642857
D	D	11	20.6875	0.8	0.625
D	D	11	20.4167	0.6	0.416667
D	D	11	20.5625	0.8	0.625
D	D	11	21.0667	0.75	0.4
D	D	11	22.0667	0.75	0.266667
D	D	11	21.3571	0.7	0.357143
D	D	11	21.5333	0.75	0.466667
D	D	13	19.9	0.5	0.4
D	D	13	21.6	0.75	0.466667
D	D	13	21.2143	0.7	0.642857
D	D	13	20.8333	0.6	0.583333
D	D	13	20.7143	0.7	0.571429
D	D	13	19.3333	0.6	0.5
D	D	13	19.6923	0.65	0.615385
D	D	13	19.8182	0.55	0.545455
D	D	13	21.9286	0.7	0.5
D	D	13	21.1	0.5	0.6
D	D	13	22.5455	0.55	0.545455
D	D	13	21.2222	0.45	0.444444
D	D	13	21.8182	0.55	0.454545
D	D	13	21.6364	0.55	0.545455
D	D	13	21.8667	0.75	0.466667
