# Supplementary material for: Sex-specific effects of sympatric mitonuclear variation on fitness in Drosophila subobscura
Source: BMC Evol Biol. 2015 Jul 10;15:135. doi: 10.1186/s12862-015-0421-2 (PMC4496845; doi:10.1186/s12862-015-0421-2)
Supplement: Additional file 4: — Row data for longevity. [file 12862_2015_421_MOESM4_ESM.xlsx]

## Sheet: Longevity
	mtDNA	nuDNA	replica	Sex	Longevity			mtDNA	nuDNK	replica	Sex	Longevity
	I	I	1	F	39			II	II	1	F	53
	I	I	1	F	57			II	II	1	F	60
	I	I	1	F	62			II	II	1	F	78
	I	I	1	F	64			II	II	1	F	73
	I	I	1	F	64			II	II	1	F	88
	I	I	1	F	72			II	II	1	F	89
	I	I	1	F	72			II	II	1	F	104
	I	I	1	F	74			II	II	1	F	103
	I	I	1	F	78			II	II	1	F	126
	I	I	1	F	86			II	II	1	F	143
	I	I	1	F	88			II	II	1	F	153
	I	I	1	F	90			II	II	1	F	162
	I	I	1	F	102			II	II	1	F	166
	I	I	1	F	124			II	II	1	F	198
	I	I	1	F	127			II	II	1	F	201
	I	I	2	F	33			II	II	2	F	39
	I	I	2	F	30			II	II	2	F	46
	I	I	2	F	78			II	II	2	F	49
	I	I	2	F	90			II	II	2	F	55
	I	I	2	F	104			II	II	2	F	74
	I	I	2	F	118			II	II	2	F	86
	I	I	2	F	118			II	II	2	F	92
	I	I	2	F	130			II	II	2	F	118
	I	I	2	F	134			II	II	2	F	123
	I	I	2	F	148			II	II	2	F	124
	I	I	2	F	156			II	II	2	F	133
	I	I	2	F	175			II	II	2	F	146
	I	I	2	F	190			II	II	2	F	150
	I	I	2	F	221			II	II	2	F	180
	I	I	2	F	113			II	II	2	F	215
	I	I	3	F	63			II	II	3	F	68
	I	I	3	F	77			II	II	3	F	78
	I	I	3	F	78			II	II	3	F	118
	I	I	3	F	78			II	II	3	F	141
	I	I	3	F	96			II	II	3	F	178
	I	I	3	F	93			II	II	3	F	180
	I	I	3	F	97			II	II	3	F	193
	I	I	3	F	101			II	II	3	F	193
	I	I	3	F	105			II	II	3	F	215
	I	I	3	F	116			II	II	3	F	219
	I	I	3	F	123			II	II	3	F	227
	I	I	3	F	114			II	II	3	F	230
	I	I	3	F	178			II	II	3	F	234
	I	I	4	F	78			II	II	3	F	276
	I	I	4	F	105			II	II	3	F	286
	I	I	4	F	103			II	II	4	F	64
	I	I	4	F	123			II	II	4	F	63
	I	I	4	F	130			II	II	4	F	72
	I	I	4	F	130			II	II	4	F	75
	I	I	4	F	134			II	II	4	F	92
	I	I	4	F	141			II	II	4	F	96
	I	I	4	F	168			II	II	4	F	105
	I	I	4	F	178			II	II	4	F	107
	I	I	4	F	187			II	II	4	F	117
	I	I	4	F	215			II	II	4	F	123
	I	I	4	F	217			II	II	4	F	151
	I	I	4	F	222			II	II	4	F	146
	I	I	4	F	234			II	II	4	F	170
	I	I	5	F	47			II	II	4	F	173
	I	I	5	F	52			II	II	5	F	42
	I	I	5	F	52			II	II	5	F	46
	I	I	5	F	53			II	II	5	F	49
	I	I	5	F	64			II	II	5	F	49
	I	I	5	F	70			II	II	5	F	60
	I	I	5	F	72			II	II	5	F	58
	I	I	5	F	83			II	II	5	F	63
	I	I	5	F	84			II	II	5	F	87
	I	I	5	F	109			II	II	5	F	88
	I	I	5	F	109			II	II	5	F	99
	I	I	5	F	113			II	II	5	F	101
	I	I	5	F	114			II	II	5	F	115
	I	I	5	F	170			II	II	5	F	118
	I	I	5	F	173			II	II	5	F	118
	I	I	6	F	70			II	II	5	F	133
	I	I	6	F	74			II	II	5	F	185
	I	I	6	F	78			II	II	6	F	27
	I	I	6	F	78			II	II	6	F	55
	I	I	6	F	115			II	II	6	F	66
	I	I	6	F	116			II	II	6	F	81
	I	I	6	F	118			II	II	6	F	83
	I	I	6	F	123			II	II	6	F	84
	I	I	6	F	128			II	II	6	F	86
	I	I	6	F	130			II	II	6	F	86
	I	I	6	F	137			II	II	6	F	86
	I	I	6	F	146			II	II	6	F	88
	I	I	6	F	168			II	II	6	F	125
	I	I	6	F	170			II	II	6	F	132
	I	I	6	F	176			II	II	6	F	147
	I	I	7	F	33			II	II	6	F	156
	I	I	7	F	62			II	II	6	F	164
	I	I	7	F	64			II	II	7	F	50
	I	I	7	F	74			II	II	7	F	56
	I	I	7	F	92			II	II	7	F	75
	I	I	7	F	109			II	II	7	F	88
	I	I	7	F	115			II	II	7	F	95
	I	I	7	F	118			II	II	7	F	111
	I	I	7	F	126			II	II	7	F	130
	I	I	7	F	128			II	II	7	F	130
	I	I	7	F	130			II	II	7	F	137
	I	I	7	F	130			II	II	7	F	166
	I	I	7	F	161			II	II	7	F	173
	I	I	7	F	173			II	II	7	F	234
	I	I	7	F	224			II	II	7	F	242
	I	I	8	F	48			II	II	8	F	52
	I	I	8	F	56			II	II	8	F	59
	I	I	8	F	79			II	II	8	F	78
	I	I	8	F	91			II	II	8	F	80
	I	I	8	F	101			II	II	8	F	88
	I	I	8	F	159			II	II	8	F	88
	I	I	8	F	159			II	II	8	F	143
	I	I	8	F	168			II	II	8	F	144
	I	I	8	F	170			II	II	8	F	159
	I	I	8	F	173			II	II	8	F	160
	I	I	8	F	181			II	II	8	F	161
	I	I	8	F	183			II	II	8	F	186
	I	I	8	F	198			II	II	8	F	190
	I	I	8	F	233			II	II	8	F	218
	I	I	9	F	77			II	II	9	F	71
	I	I	9	F	81			II	II	9	F	71
	I	I	9	F	87			II	II	9	F	85
	I	I	9	F	89			II	II	9	F	91
	I	I	9	F	100			II	II	9	F	96
	I	I	9	F	117			II	II	9	F	96
	I	I	9	F	118			II	II	9	F	104
	I	I	9	F	118			II	II	9	F	105
	I	I	9	F	123			II	II	9	F	115
	I	I	9	F	131			II	II	9	F	115
	I	I	9	F	134			II	II	9	F	124
	I	I	9	F	134			II	II	9	F	139
	I	I	9	F	135			II	II	9	F	182
	I	I	9	F	140			II	II	13	F	78
	I	I	9	F	91			II	II	13	F	78
	I	I	11	F	50			II	II	13	F	88
	I	I	11	F	92			II	II	13	F	90
	I	I	11	F	120			II	II	13	F	109
	I	I	11	F	127			II	II	13	F	114
	I	I	11	F	135			II	II	13	F	128
	I	I	11	F	176			II	II	13	F	150
	I	I	11	F	178			II	II	13	F	201
	I	I	11	F	193			II	II	13	F	205
	I	I	11	F	203			II	II	13	F	242
	I	I	11	F	203			II	II	13	F	290
	I	I	11	F	218			II	II	13	F	298
	I	I	11	F	218			II	II	13	F	175
	I	I	11	F	231			II	D	1	F	43
	I	I	11	F	247			II	D	1	F	62
	I	I	13	F	45			II	D	1	F	64
	I	I	13	F	74			II	D	1	F	78
	I	I	13	F	75			II	D	1	F	88
	I	I	13	F	88			II	D	1	F	106
	I	I	13	F	106			II	D	1	F	128
	I	I	13	F	103			II	D	1	F	132
	I	I	13	F	111			II	D	1	F	150
	I	I	13	F	117			II	D	1	F	151
	I	I	13	F	118			II	D	1	F	162
	I	I	13	F	119			II	D	1	F	168
	I	I	13	F	130			II	D	1	F	196
	I	I	13	F	200			II	D	1	F	215
	I	I	13	F	210			II	D	1	F	219
	I	D	1	F	50			II	D	2	F	56
	I	D	1	F	64			II	D	2	F	75
	I	D	1	F	64			II	D	2	F	78
	I	D	1	F	64			II	D	2	F	88
	I	D	1	F	68			II	D	2	F	98
	I	D	1	F	72			II	D	2	F	101
	I	D	1	F	86			II	D	2	F	101
	I	D	1	F	87			II	D	2	F	105
	I	D	1	F	114			II	D	2	F	145
	I	D	1	F	120			II	D	2	F	168
	I	D	1	F	138			II	D	2	F	221
	I	D	1	F	142			II	D	2	F	229
	I	D	1	F	166			II	D	2	F	233
	I	D	2	F	50			II	D	2	F	246
	I	D	2	F	78			II	D	2	F	253
	I	D	2	F	78			II	D	2	F	125
	I	D	2	F	91			II	D	3	F	77
	I	D	2	F	91			II	D	3	F	81
	I	D	2	F	92			II	D	3	F	84
	I	D	2	F	92			II	D	3	F	92
	I	D	2	F	106			II	D	3	F	92
	I	D	2	F	113			II	D	3	F	105
	I	D	2	F	113			II	D	3	F	111
	I	D	2	F	125			II	D	3	F	128
	I	D	2	F	171			II	D	3	F	132
	I	D	2	F	177			II	D	3	F	149
	I	D	2	F	198			II	D	3	F	155
	I	D	2	F	205			II	D	3	F	160
	I	D	2	F	230			II	D	3	F	174
	I	D	3	F	37			II	D	3	F	180
	I	D	3	F	45			II	D	3	F	186
	I	D	3	F	50			II	D	3	F	201
	I	D	3	F	62			II	D	4	F	59
	I	D	3	F	67			II	D	4	F	60
	I	D	3	F	74			II	D	4	F	74
	I	D	3	F	76			II	D	4	F	80
	I	D	3	F	78			II	D	4	F	84
	I	D	3	F	78			II	D	4	F	87
	I	D	3	F	88			II	D	4	F	118
	I	D	3	F	99			II	D	4	F	122
	I	D	3	F	101			II	D	4	F	133
	I	D	3	F	132			II	D	4	F	133
	I	D	3	F	146			II	D	4	F	180
	I	D	4	F	62			II	D	4	F	183
	I	D	4	F	66			II	D	4	F	183
	I	D	4	F	79			II	D	4	F	257
	I	D	4	F	88			II	D	4	F	270
	I	D	4	F	113			II	D	5	F	62
	I	D	4	F	114			II	D	5	F	63
	I	D	4	F	118			II	D	5	F	64
	I	D	4	F	134			II	D	5	F	74
	I	D	4	F	142			II	D	5	F	74
	I	D	4	F	178			II	D	5	F	105
	I	D	4	F	203			II	D	5	F	126
	I	D	4	F	203			II	D	5	F	130
	I	D	4	F	204			II	D	5	F	143
	I	D	4	F	233			II	D	5	F	155
	I	D	4	F	142			II	D	5	F	164
	I	D	5	F	48			II	D	5	F	166
	I	D	5	F	64			II	D	5	F	170
	I	D	5	F	82			II	D	5	F	247
	I	D	5	F	88			II	D	6	F	73
	I	D	5	F	124			II	D	6	F	74
	I	D	5	F	128			II	D	6	F	88
	I	D	5	F	128			II	D	6	F	92
	I	D	5	F	130			II	D	6	F	101
	I	D	5	F	164			II	D	6	F	113
	I	D	5	F	178			II	D	6	F	125
	I	D	5	F	186			II	D	6	F	130
	I	D	5	F	210			II	D	6	F	139
	I	D	5	F	215			II	D	6	F	149
	I	D	5	F	220			II	D	6	F	149
	I	D	5	F	228			II	D	6	F	163
	I	D	6	F	62			II	D	6	F	196
	I	D	6	F	74			II	D	6	F	201
	I	D	6	F	75			II	D	6	F	215
	I	D	6	F	75			II	D	7	F	57
	I	D	6	F	76			II	D	7	F	62
	I	D	6	F	83			II	D	7	F	63
	I	D	6	F	86			II	D	7	F	67
	I	D	6	F	90			II	D	7	F	92
	I	D	6	F	130			II	D	7	F	106
	I	D	6	F	159			II	D	7	F	109
	I	D	6	F	161			II	D	7	F	112
	I	D	6	F	171			II	D	7	F	146
	I	D	6	F	177			II	D	7	F	146
	I	D	6	F	178			II	D	7	F	146
	I	D	6	F	179			II	D	7	F	168
	I	D	7	F	88			II	D	7	F	175
	I	D	7	F	88			II	D	7	F	216
	I	D	7	F	112			II	D	8	F	78
	I	D	7	F	115			II	D	8	F	88
	I	D	7	F	158			II	D	8	F	91
	I	D	7	F	176			II	D	8	F	103
	I	D	7	F	182			II	D	8	F	122
	I	D	7	F	183			II	D	8	F	126
	I	D	7	F	193			II	D	8	F	154
	I	D	7	F	193			II	D	8	F	166
	I	D	7	F	195			II	D	8	F	173
	I	D	7	F	203			II	D	8	F	186
	I	D	7	F	227			II	D	8	F	201
	I	D	7	F	272			II	D	8	F	201
	I	D	8	F	74			II	D	8	F	217
	I	D	8	F	78			II	D	8	F	232
	I	D	8	F	78			II	D	8	F	240
	I	D	8	F	92			II	D	8	F	311
	I	D	8	F	94			II	D	9	F	50
	I	D	8	F	96			II	D	9	F	58
	I	D	8	F	96			II	D	9	F	74
	I	D	8	F	102			II	D	9	F	81
	I	D	8	F	106			II	D	9	F	86
	I	D	8	F	126			II	D	9	F	117
	I	D	8	F	159			II	D	9	F	120
	I	D	8	F	161			II	D	9	F	132
	I	D	8	F	178			II	D	9	F	168
	I	D	9	F	64			II	D	9	F	191
	I	D	9	F	78			II	D	9	F	204
	I	D	9	F	79			II	D	9	F	227
	I	D	9	F	91			II	D	9	F	254
	I	D	9	F	92			II	D	13	F	91
	I	D	9	F	100			II	D	13	F	92
	I	D	9	F	109			II	D	13	F	99
	I	D	9	F	117			II	D	13	F	106
	I	D	9	F	124			II	D	13	F	106
	I	D	9	F	148			II	D	13	F	115
	I	D	9	F	153			II	D	13	F	123
	I	D	9	F	173			II	D	13	F	126
	I	D	9	F	190			II	D	13	F	130
	I	D	9	F	204			II	D	13	F	139
	I	D	9	F	232			II	D	13	F	156
	I	D	11	F	33			II	D	13	F	166
	I	D	11	F	50			II	D	13	F	170
	I	D	11	F	62			II	D	13	F	218
	I	D	11	F	62			II	D	13	F	222
	I	D	11	F	64			D	II	1	F	48
	I	D	11	F	74			D	II	1	F	63
	I	D	11	F	78			D	II	1	F	67
	I	D	11	F	81			D	II	1	F	87
	I	D	11	F	83			D	II	1	F	102
	I	D	11	F	94			D	II	1	F	104
	I	D	11	F	99			D	II	1	F	106
	I	D	11	F	99			D	II	1	F	163
	I	D	11	F	153			D	II	1	F	176
	I	D	11	F	175			D	II	1	F	201
	I	D	13	F	62			D	II	1	F	205
	I	D	13	F	76			D	II	1	F	208
	I	D	13	F	89			D	II	1	F	242
	I	D	13	F	91			D	II	1	F	237
	I	D	13	F	91			D	II	1	F	261
	I	D	13	F	92			D	II	2	F	56
	I	D	13	F	102			D	II	2	F	64
	I	D	13	F	138			D	II	2	F	70
	I	D	13	F	160			D	II	2	F	75
	I	D	13	F	178			D	II	2	F	86
	I	D	13	F	201			D	II	2	F	101
	I	D	13	F	215			D	II	2	F	103
	I	D	13	F	218			D	II	2	F	106
	I	D	13	F	218			D	II	2	F	134
	I	D	13	F	231			D	II	2	F	144
	D	I	1	F	56			D	II	2	F	191
	D	I	1	F	59			D	II	2	F	205
	D	I	1	F	64			D	II	2	F	211
	D	I	1	F	88			D	II	2	F	235
	D	I	1	F	89			D	II	3	F	45
	D	I	1	F	89			D	II	3	F	52
	D	I	1	F	92			D	II	3	F	56
	D	I	1	F	92			D	II	3	F	56
	D	I	1	F	105			D	II	3	F	56
	D	I	1	F	116			D	II	3	F	66
	D	I	1	F	138			D	II	3	F	72
	D	I	1	F	146			D	II	3	F	74
	D	I	1	F	153			D	II	3	F	74
	D	I	1	F	173			D	II	3	F	106
	D	I	1	F	210			D	II	3	F	106
	D	I	2	F	50			D	II	3	F	141
	D	I	2	F	78			D	II	3	F	155
	D	I	2	F	78			D	II	4	F	33
	D	I	2	F	95			D	II	4	F	58
	D	I	2	F	101			D	II	4	F	68
	D	I	2	F	106			D	II	4	F	109
	D	I	2	F	112			D	II	4	F	114
	D	I	2	F	116			D	II	4	F	116
	D	I	2	F	130			D	II	4	F	117
	D	I	2	F	130			D	II	4	F	122
	D	I	2	F	162			D	II	4	F	124
	D	I	2	F	176			D	II	4	F	150
	D	I	2	F	193			D	II	4	F	177
	D	I	2	F	197			D	II	4	F	177
	D	I	2	F	201			D	II	4	F	184
	D	I	2	F	224			D	II	4	F	201
	D	I	2	F	226			D	II	4	F	243
	D	I	3	F	43			D	II	5	F	31
	D	I	3	F	78			D	II	5	F	41
	D	I	3	F	80			D	II	5	F	44
	D	I	3	F	92			D	II	5	F	66
	D	I	3	F	103			D	II	5	F	77
	D	I	3	F	105			D	II	5	F	78
	D	I	3	F	106			D	II	5	F	82
	D	I	3	F	106			D	II	5	F	84
	D	I	3	F	106			D	II	5	F	90
	D	I	3	F	115			D	II	5	F	128
	D	I	3	F	123			D	II	5	F	176
	D	I	3	F	137			D	II	5	F	219
	D	I	3	F	147			D	II	5	F	221
	D	I	3	F	153			D	II	5	F	230
	D	I	3	F	173			D	II	5	F	246
	D	I	3	F	215			D	II	6	F	59
	D	I	4	F	32			D	II	6	F	69
	D	I	4	F	64			D	II	6	F	78
	D	I	4	F	74			D	II	6	F	85
	D	I	4	F	91			D	II	6	F	107
	D	I	4	F	91			D	II	6	F	115
	D	I	4	F	113			D	II	6	F	120
	D	I	4	F	115			D	II	6	F	168
	D	I	4	F	118			D	II	6	F	168
	D	I	4	F	123			D	II	6	F	194
	D	I	4	F	114			D	II	6	F	198
	D	I	4	F	115			D	II	6	F	201
	D	I	4	F	130			D	II	6	F	14
	D	I	4	F	146			D	II	6	F	14
	D	I	4	F	160			D	II	7	F	59
	D	I	5	F	46			D	II	7	F	78
	D	I	5	F	56			D	II	7	F	79
	D	I	5	F	59			D	II	7	F	91
	D	I	5	F	73			D	II	7	F	101
	D	I	5	F	74			D	II	7	F	109
	D	I	5	F	78			D	II	7	F	153
	D	I	5	F	78			D	II	7	F	153
	D	I	5	F	78			D	II	7	F	156
	D	I	5	F	88			D	II	7	F	184
	D	I	5	F	91			D	II	7	F	196
	D	I	5	F	118			D	II	7	F	208
	D	I	5	F	118			D	II	7	F	208
	D	I	5	F	118			D	II	7	F	215
	D	I	6	F	52			D	II	7	F	218
	D	I	6	F	92			D	II	8	F	84
	D	I	6	F	91			D	II	8	F	92
	D	I	6	F	107			D	II	8	F	106
	D	I	6	F	111			D	II	8	F	111
	D	I	6	F	123			D	II	8	F	150
	D	I	6	F	116			D	II	8	F	163
	D	I	6	F	125			D	II	8	F	170
	D	I	6	F	134			D	II	8	F	171
	D	I	6	F	139			D	II	8	F	174
	D	I	6	F	146			D	II	8	F	176
	D	I	6	F	156			D	II	8	F	191
	D	I	6	F	172			D	II	8	F	203
	D	I	6	F	189			D	II	8	F	205
	D	I	7	F	45			D	II	8	F	235
	D	I	7	F	74			D	II	9	F	45
	D	I	7	F	74			D	II	9	F	63
	D	I	7	F	84			D	II	9	F	76
	D	I	7	F	89			D	II	9	F	77
	D	I	7	F	96			D	II	9	F	77
	D	I	7	F	105			D	II	9	F	82
	D	I	7	F	106			D	II	9	F	87
	D	I	7	F	109			D	II	9	F	105
	D	I	7	F	118			D	II	9	F	114
	D	I	7	F	118			D	II	9	F	130
	D	I	7	F	125			D	II	9	F	131
	D	I	7	F	154			D	II	9	F	137
	D	I	7	F	157			D	II	9	F	201
	D	I	7	F	157			D	II	9	F	221
	D	I	8	F	48			D	II	13	F	92
	D	I	8	F	50			D	II	13	F	111
	D	I	8	F	68			D	II	13	F	116
	D	I	8	F	78			D	II	13	F	126
	D	I	8	F	84			D	II	13	F	130
	D	I	8	F	102			D	II	13	F	130
	D	I	8	F	106			D	II	13	F	154
	D	I	8	F	108			D	II	13	F	179
	D	I	8	F	111			D	II	13	F	201
	D	I	8	F	120			D	II	13	F	201
	D	I	8	F	163			D	II	13	F	218
	D	I	8	F	176			D	II	13	F	218
	D	I	8	F	184			D	II	13	F	228
	D	I	8	F	208			D	II	13	F	232
	D	I	8	F	258			D	II	13	F	253
	D	I	9	F	59			II	II	1	M	31
	D	I	9	F	78			II	II	1	M	41
	D	I	9	F	78			II	II	1	M	43
	D	I	9	F	88			II	II	1	M	45
	D	I	9	F	106			II	II	1	M	64
	D	I	9	F	115			II	II	1	M	64
	D	I	9	F	116			II	II	1	M	72
	D	I	9	F	117			II	II	1	M	76
	D	I	9	F	123			II	II	1	M	88
	D	I	9	F	152			II	II	1	M	88
	D	I	9	F	155			II	II	1	M	97
	D	I	9	F	171			II	II	1	M	114
	D	I	9	F	173			II	II	1	M	160
	D	I	9	F	179			II	II	1	M	171
	D	I	9	F	215			II	II	2	M	50
	D	I	9	F	137			II	II	2	M	58
	D	I	11	F	8			II	II	2	M	64
	D	I	11	F	14			II	II	2	M	81
	D	I	11	F	14			II	II	2	M	97
	D	I	11	F	37			II	II	2	M	104
	D	I	11	F	64			II	II	2	M	114
	D	I	11	F	64			II	II	2	M	117
	D	I	11	F	91			II	II	2	M	146
	D	I	11	F	115			II	II	2	M	156
	D	I	11	F	159			II	II	2	M	161
	D	I	11	F	164			II	II	2	M	162
	D	I	11	F	164			II	II	2	M	177
	D	I	11	F	168			II	II	2	M	69
	D	I	11	F	183			II	II	3	M	8
	D	I	11	F	190			II	II	3	M	23
	D	I	11	F	201			II	II	3	M	42
	D	I	13	F	51			II	II	3	M	45
	D	I	13	F	59			II	II	3	M	74
	D	I	13	F	80			II	II	3	M	99
	D	I	13	F	85			II	II	3	M	109
	D	I	13	F	86			II	II	3	M	114
	D	I	13	F	107			II	II	3	M	115
	D	I	13	F	111			II	II	3	M	120
	D	I	13	F	118			II	II	3	M	125
	D	I	13	F	126			II	II	3	M	193
	D	I	13	F	130			II	II	3	M	193
	D	I	13	F	150			II	II	3	M	198
	D	I	13	F	157			II	II	3	M	205
	D	I	13	F	161			II	II	4	M	64
	D	I	13	F	227			II	II	4	M	64
	D	D	1	F	46			II	II	4	M	68
	D	D	1	F	46			II	II	4	M	81
	D	D	1	F	50			II	II	4	M	92
	D	D	1	F	50			II	II	4	M	113
	D	D	1	F	56			II	II	4	M	115
	D	D	1	F	62			II	II	4	M	116
	D	D	1	F	64			II	II	4	M	118
	D	D	1	F	72			II	II	4	M	120
	D	D	1	F	73			II	II	4	M	122
	D	D	1	F	74			II	II	4	M	134
	D	D	1	F	76			II	II	4	M	177
	D	D	1	F	78			II	II	4	M	203
	D	D	1	F	88			II	II	5	M	16
	D	D	1	F	91			II	II	5	M	41
	D	D	1	F	92			II	II	5	M	41
	D	D	2	F	30			II	II	5	M	41
	D	D	2	F	73			II	II	5	M	47
	D	D	2	F	74			II	II	5	M	60
	D	D	2	F	75			II	II	5	M	62
	D	D	2	F	77			II	II	5	M	72
	D	D	2	F	77			II	II	5	M	74
	D	D	2	F	78			II	II	5	M	78
	D	D	2	F	78			II	II	5	M	88
	D	D	2	F	77			II	II	5	M	94
	D	D	2	F	92			II	II	5	M	107
	D	D	2	F	103			II	II	5	M	130
	D	D	2	F	103			II	II	5	M	55
	D	D	2	F	105			II	II	6	M	37
	D	D	2	F	115			II	II	6	M	45
	D	D	3	F	49			II	II	6	M	78
	D	D	3	F	61			II	II	6	M	84
	D	D	3	F	62			II	II	6	M	88
	D	D	3	F	62			II	II	6	M	90
	D	D	3	F	63			II	II	6	M	92
	D	D	3	F	63			II	II	6	M	107
	D	D	3	F	78			II	II	6	M	108
	D	D	3	F	71			II	II	6	M	111
	D	D	3	F	73			II	II	6	M	112
	D	D	3	F	76			II	II	6	M	130
	D	D	3	F	77			II	II	6	M	149
	D	D	3	F	78			II	II	6	M	164
	D	D	3	F	87			II	II	6	M	174
	D	D	3	F	100			II	II	7	M	45
	D	D	4	F	77			II	II	7	M	56
	D	D	4	F	77			II	II	7	M	68
	D	D	4	F	78			II	II	7	M	72
	D	D	4	F	78			II	II	7	M	88
	D	D	4	F	88			II	II	7	M	94
	D	D	4	F	82			II	II	7	M	128
	D	D	4	F	89			II	II	7	M	140
	D	D	4	F	90			II	II	7	M	149
	D	D	4	F	91			II	II	7	M	155
	D	D	4	F	95			II	II	7	M	166
	D	D	4	F	98			II	II	7	M	175
	D	D	4	F	116			II	II	7	M	177
	D	D	5	F	62			II	II	7	M	178
	D	D	5	F	68			II	II	7	M	250
	D	D	5	F	77			II	II	8	M	45
	D	D	5	F	78			II	II	8	M	74
	D	D	5	F	88			II	II	8	M	78
	D	D	5	F	90			II	II	8	M	81
	D	D	5	F	90			II	II	8	M	92
	D	D	5	F	91			II	II	8	M	101
	D	D	5	F	94			II	II	8	M	101
	D	D	5	F	99			II	II	8	M	105
	D	D	5	F	99			II	II	8	M	110
	D	D	5	F	101			II	II	8	M	124
	D	D	5	F	101			II	II	8	M	132
	D	D	5	F	107			II	II	8	M	166
	D	D	6	F	62			II	II	8	M	204
	D	D	6	F	63			II	II	9	M	74
	D	D	6	F	71			II	II	9	M	101
	D	D	6	F	72			II	II	9	M	118
	D	D	6	F	86			II	II	9	M	122
	D	D	6	F	88			II	II	9	M	151
	D	D	6	F	95			II	II	9	M	166
	D	D	6	F	103			II	II	9	M	171
	D	D	6	F	130			II	II	9	M	173
	D	D	6	F	145			II	II	9	M	177
	D	D	6	F	170			II	II	9	M	179
	D	D	6	F	187			II	II	9	M	201
	D	D	6	F	188			II	II	9	M	203
	D	D	6	F	224			II	II	9	M	203
	D	D	6	F	239			II	II	9	M	218
	D	D	7	F	49			II	II	13	M	75
	D	D	7	F	64			II	II	13	M	88
	D	D	7	F	66			II	II	13	M	138
	D	D	7	F	72			II	II	13	M	148
	D	D	7	F	76			II	II	13	M	153
	D	D	7	F	75			II	II	13	M	190
	D	D	7	F	90			II	II	13	M	193
	D	D	7	F	91			II	II	13	M	203
	D	D	7	F	95			II	II	13	M	215
	D	D	7	F	112			II	II	13	M	220
	D	D	7	F	112			II	II	13	M	228
	D	D	7	F	146			II	II	13	M	232
	D	D	7	F	166			II	II	13	M	233
	D	D	7	F	17			II	D	1	M	50
	D	D	8	F	43			II	D	1	M	50
	D	D	8	F	49			II	D	1	M	50
	D	D	8	F	50			II	D	1	M	64
	D	D	8	F	62			II	D	1	M	64
	D	D	8	F	63			II	D	1	M	74
	D	D	8	F	64			II	D	1	M	77
	D	D	8	F	64			II	D	1	M	78
	D	D	8	F	76			II	D	1	M	78
	D	D	8	F	78			II	D	1	M	81
	D	D	8	F	78			II	D	1	M	105
	D	D	8	F	78			II	D	1	M	127
	D	D	8	F	80			II	D	2	M	57
	D	D	8	F	76			II	D	2	M	63
	D	D	8	F	90			II	D	2	M	64
	D	D	8	F	101			II	D	2	M	79
	D	D	8	F	128			II	D	2	M	88
	D	D	9	F	74			II	D	2	M	100
	D	D	9	F	78			II	D	2	M	102
	D	D	9	F	73			II	D	2	M	104
	D	D	9	F	75			II	D	2	M	106
	D	D	9	F	90			II	D	2	M	115
	D	D	9	F	104			II	D	2	M	118
	D	D	9	F	155			II	D	2	M	130
	D	D	9	F	166			II	D	2	M	187
	D	D	9	F	171			II	D	2	M	203
	D	D	9	F	186			II	D	3	M	78
	D	D	9	F	198			II	D	3	M	79
	D	D	9	F	220			II	D	3	M	92
	D	D	9	F	229			II	D	3	M	102
	D	D	9	F	238			II	D	3	M	105
	D	D	9	F	262			II	D	3	M	105
	D	D	11	F	64			II	D	3	M	117
	D	D	11	F	71			II	D	3	M	117
	D	D	11	F	71			II	D	3	M	137
	D	D	11	F	72			II	D	3	M	140
	D	D	11	F	88			II	D	3	M	148
	D	D	11	F	109			II	D	3	M	153
	D	D	11	F	111			II	D	3	M	160
	D	D	11	F	135			II	D	3	M	160
	D	D	11	F	140			II	D	3	M	203
	D	D	11	F	151			II	D	4	M	46
	D	D	11	F	177			II	D	4	M	50
	D	D	11	F	177			II	D	4	M	55
	D	D	11	F	179			II	D	4	M	64
	D	D	11	F	198			II	D	4	M	78
	D	D	11	F	250			II	D	4	M	88
	D	D	13	F	64			II	D	4	M	100
	D	D	13	F	74			II	D	4	M	105
	D	D	13	F	77			II	D	4	M	115
	D	D	13	F	78			II	D	4	M	151
	D	D	13	F	86			II	D	4	M	163
	D	D	13	F	91			II	D	4	M	166
	D	D	13	F	101			II	D	4	M	168
	D	D	13	F	103			II	D	4	M	189
	D	D	13	F	112			II	D	4	M	191
	D	D	13	F	117			II	D	5	M	56
	D	D	13	F	175			II	D	5	M	78
	I	I	1	M	43			II	D	5	M	91
	I	I	1	M	45			II	D	5	M	95
	I	I	1	M	49			II	D	5	M	114
	I	I	1	M	49			II	D	5	M	120
	I	I	1	M	60			II	D	5	M	122
	I	I	1	M	61			II	D	5	M	130
	I	I	1	M	77			II	D	5	M	139
	I	I	1	M	89			II	D	5	M	147
	I	I	1	M	101			II	D	5	M	148
	I	I	1	M	110			II	D	5	M	168
	I	I	1	M	116			II	D	5	M	174
	I	I	1	M	130			II	D	5	M	157
	I	I	1	M	156			II	D	5	M	163
	I	I	2	M	48			II	D	6	M	44
	I	I	2	M	87			II	D	6	M	75
	I	I	2	M	92			II	D	6	M	88
	I	I	2	M	105			II	D	6	M	92
	I	I	2	M	116			II	D	6	M	92
	I	I	2	M	117			II	D	6	M	99
	I	I	2	M	118			II	D	6	M	122
	I	I	2	M	130			II	D	6	M	130
	I	I	2	M	132			II	D	6	M	157
	I	I	2	M	156			II	D	6	M	161
	I	I	2	M	162			II	D	6	M	163
	I	I	2	M	160			II	D	6	M	174
	I	I	2	M	170			II	D	6	M	177
	I	I	2	M	204			II	D	6	M	185
	I	I	2	M	208			II	D	6	M	227
	I	I	2	M	225			II	D	7	M	33
	I	I	3	M	37			II	D	7	M	48
	I	I	3	M	45			II	D	7	M	51
	I	I	3	M	48			II	D	7	M	69
	I	I	3	M	48			II	D	7	M	78
	I	I	3	M	49			II	D	7	M	78
	I	I	3	M	56			II	D	7	M	101
	I	I	3	M	56			II	D	7	M	125
	I	I	3	M	68			II	D	7	M	126
	I	I	3	M	63			II	D	7	M	128
	I	I	3	M	72			II	D	7	M	134
	I	I	3	M	78			II	D	7	M	140
	I	I	3	M	105			II	D	7	M	176
	I	I	4	M	17			II	D	7	M	83
	I	I	4	M	45			II	D	7	M	91
	I	I	4	M	72			II	D	8	M	56
	I	I	4	M	80			II	D	8	M	64
	I	I	4	M	102			II	D	8	M	64
	I	I	4	M	118			II	D	8	M	86
	I	I	4	M	130			II	D	8	M	86
	I	I	4	M	142			II	D	8	M	105
	I	I	4	M	157			II	D	8	M	151
	I	I	4	M	175			II	D	8	M	154
	I	I	4	M	193			II	D	8	M	157
	I	I	4	M	219			II	D	8	M	158
	I	I	4	M	220			II	D	8	M	162
	I	I	4	M	250			II	D	8	M	182
	I	I	5	M	109			II	D	8	M	186
	I	I	5	M	120			II	D	8	M	197
	I	I	5	M	152			II	D	8	M	227
	I	I	5	M	153			II	D	9	M	30
	I	I	5	M	156			II	D	9	M	32
	I	I	5	M	161			II	D	9	M	89
	I	I	5	M	168			II	D	9	M	91
	I	I	5	M	174			II	D	9	M	102
	I	I	5	M	175			II	D	9	M	104
	I	I	5	M	181			II	D	9	M	123
	I	I	5	M	201			II	D	9	M	128
	I	I	5	M	208			II	D	9	M	166
	I	I	5	M	220			II	D	9	M	170
	I	I	6	M	59			II	D	9	M	184
	I	I	6	M	67			II	D	9	M	186
	I	I	6	M	108			II	D	9	M	189
	I	I	6	M	109			II	D	9	M	201
	I	I	6	M	123			II	D	9	M	218
	I	I	6	M	132			II	D	9	M	227
	I	I	6	M	133			II	D	13	M	33
	I	I	6	M	129			II	D	13	M	67
	I	I	6	M	132			II	D	13	M	79
	I	I	6	M	146			II	D	13	M	89
	I	I	6	M	158			II	D	13	M	106
	I	I	6	M	174			II	D	13	M	107
	I	I	6	M	190			II	D	13	M	111
	I	I	7	M	86			II	D	13	M	125
	I	I	7	M	89			II	D	13	M	132
	I	I	7	M	92			II	D	13	M	178
	I	I	7	M	115			II	D	13	M	179
	I	I	7	M	130			II	D	13	M	185
	I	I	7	M	139			II	D	13	M	186
	I	I	7	M	155			II	D	13	M	208
	I	I	7	M	168			II	D	13	M	227
	I	I	7	M	170			D	II	1	M	14
	I	I	7	M	174			D	II	1	M	61
	I	I	7	M	218			D	II	1	M	71
	I	I	7	M	227			D	II	1	M	96
	I	I	7	M	15			D	II	1	M	95
	I	I	7	M	19			D	II	1	M	100
	I	I	7	M	157			D	II	1	M	105
	I	I	8	M	99			D	II	1	M	111
	I	I	8	M	117			D	II	1	M	113
	I	I	8	M	130			D	II	1	M	125
	I	I	8	M	130			D	II	1	M	130
	I	I	8	M	130			D	II	1	M	158
	I	I	8	M	137			D	II	1	M	161
	I	I	8	M	147			D	II	1	M	175
	I	I	8	M	148			D	II	1	M	176
	I	I	8	M	157			D	II	2	M	33
	I	I	8	M	166			D	II	2	M	69
	I	I	8	M	166			D	II	2	M	72
	I	I	8	M	176			D	II	2	M	75
	I	I	8	M	179			D	II	2	M	86
	I	I	9	M	57			D	II	2	M	88
	I	I	9	M	81			D	II	2	M	98
	I	I	9	M	75			D	II	2	M	114
	I	I	9	M	116			D	II	2	M	117
	I	I	9	M	146			D	II	2	M	134
	I	I	9	M	157			D	II	2	M	148
	I	I	9	M	160			D	II	2	M	187
	I	I	9	M	162			D	II	2	M	225
	I	I	9	M	168			D	II	2	M	227
	I	I	9	M	173			D	II	2	M	259
	I	I	9	M	174			D	II	3	M	33
	I	I	9	M	176			D	II	3	M	52
	I	I	9	M	190			D	II	3	M	78
	I	I	9	M	201			D	II	3	M	99
	I	I	9	M	218			D	II	3	M	109
	I	I	11	M	31			D	II	3	M	111
	I	I	11	M	49			D	II	3	M	125
	I	I	11	M	49			D	II	3	M	131
	I	I	11	M	63			D	II	3	M	157
	I	I	11	M	105			D	II	3	M	193
	I	I	11	M	109			D	II	3	M	208
	I	I	11	M	117			D	II	3	M	219
	I	I	11	M	118			D	II	3	M	231
	I	I	11	M	118			D	II	4	M	33
	I	I	11	M	134			D	II	4	M	50
	I	I	11	M	150			D	II	4	M	61
	I	I	11	M	161			D	II	4	M	64
	I	I	11	M	175			D	II	4	M	69
	I	I	11	M	176			D	II	4	M	74
	I	I	11	M	203			D	II	4	M	86
	I	I	13	M	27			D	II	4	M	103
	I	I	13	M	31			D	II	4	M	103
	I	I	13	M	39			D	II	4	M	115
	I	I	13	M	42			D	II	4	M	146
	I	I	13	M	78			D	II	4	M	154
	I	I	13	M	89			D	II	4	M	215
	I	I	13	M	117			D	II	5	M	62
	I	I	13	M	115			D	II	5	M	64
	I	I	13	M	128			D	II	5	M	78
	I	I	13	M	151			D	II	5	M	78
	I	I	13	M	178			D	II	5	M	83
	I	I	13	M	193			D	II	5	M	96
	I	I	13	M	204			D	II	5	M	101
	I	I	13	M	215			D	II	5	M	137
	I	I	13	M	226			D	II	5	M	175
	I	D	1	M	67			D	II	5	M	198
	I	D	1	M	68			D	II	5	M	208
	I	D	1	M	72			D	II	5	M	219
	I	D	1	M	80			D	II	5	M	51
	I	D	1	M	91			D	II	6	M	31
	I	D	1	M	113			D	II	6	M	31
	I	D	1	M	115			D	II	6	M	45
	I	D	1	M	128			D	II	6	M	45
	I	D	1	M	140			D	II	6	M	47
	I	D	1	M	141			D	II	6	M	61
	I	D	1	M	145			D	II	6	M	61
	I	D	1	M	149			D	II	6	M	70
	I	D	1	M	150			D	II	6	M	78
	I	D	1	M	156			D	II	6	M	88
	I	D	1	M	164			D	II	6	M	101
	I	D	2	M	50			D	II	6	M	125
	I	D	2	M	59			D	II	6	M	137
	I	D	2	M	64			D	II	6	M	163
	I	D	2	M	74			D	II	6	M	173
	I	D	2	M	74			D	II	7	M	49
	I	D	2	M	80			D	II	7	M	81
	I	D	2	M	100			D	II	7	M	73
	I	D	2	M	104			D	II	7	M	92
	I	D	2	M	151			D	II	7	M	87
	I	D	2	M	160			D	II	7	M	87
	I	D	2	M	162			D	II	7	M	87
	I	D	2	M	168			D	II	7	M	104
	I	D	2	M	180			D	II	7	M	122
	I	D	2	M	204			D	II	7	M	152
	I	D	3	M	37			D	II	7	M	149
	I	D	3	M	64			D	II	7	M	153
	I	D	3	M	78			D	II	7	M	157
	I	D	3	M	80			D	II	7	M	164
	I	D	3	M	73			D	II	7	M	166
	I	D	3	M	88			D	II	8	M	35
	I	D	3	M	91			D	II	8	M	50
	I	D	3	M	91			D	II	8	M	64
	I	D	3	M	108			D	II	8	M	72
	I	D	3	M	118			D	II	8	M	74
	I	D	3	M	123			D	II	8	M	81
	I	D	3	M	123			D	II	8	M	105
	I	D	3	M	148			D	II	8	M	111
	I	D	3	M	162			D	II	8	M	118
	I	D	3	M	174			D	II	8	M	123
	I	D	4	M	52			D	II	8	M	161
	I	D	4	M	74			D	II	8	M	174
	I	D	4	M	76			D	II	8	M	178
	I	D	4	M	85			D	II	8	M	215
	I	D	4	M	85			D	II	9	M	21
	I	D	4	M	88			D	II	9	M	48
	I	D	4	M	103			D	II	9	M	68
	I	D	4	M	140			D	II	9	M	77
	I	D	4	M	150			D	II	9	M	100
	I	D	4	M	156			D	II	9	M	100
	I	D	4	M	160			D	II	9	M	113
	I	D	4	M	178			D	II	9	M	118
	I	D	4	M	198			D	II	9	M	118
	I	D	4	M	215			D	II	9	M	118
	I	D	4	M	229			D	II	9	M	123
	I	D	5	M	41			D	II	9	M	178
	I	D	5	M	49			D	II	9	M	208
	I	D	5	M	64			D	II	9	M	143
	I	D	5	M	73			D	II	13	M	94
	I	D	5	M	77			D	II	13	M	96
	I	D	5	M	123			D	II	13	M	105
	I	D	5	M	114			D	II	13	M	123
	I	D	5	M	145			D	II	13	M	173
	I	D	5	M	142			D	II	13	M	177
	I	D	5	M	162			D	II	13	M	178
	I	D	5	M	176			D	II	13	M	203
	I	D	5	M	185			D	II	13	M	208
	I	D	5	M	223			D	II	13	M	218
	I	D	5	M	61			D	II	13	M	222
	I	D	6	M	76			D	II	13	M	222
	I	D	6	M	78			D	II	13	M	228
	I	D	6	M	73			D	II	13	M	234
	I	D	6	M	85
	I	D	6	M	105
	I	D	6	M	96
	I	D	6	M	100
	I	D	6	M	111
	I	D	6	M	114
	I	D	6	M	166
	I	D	6	M	173
	I	D	6	M	201
	I	D	6	M	207
	I	D	6	M	14
	I	D	7	M	76
	I	D	7	M	85
	I	D	7	M	88
	I	D	7	M	88
	I	D	7	M	88
	I	D	7	M	104
	I	D	7	M	105
	I	D	7	M	105
	I	D	7	M	158
	I	D	7	M	168
	I	D	7	M	180
	I	D	7	M	201
	I	D	7	M	222
	I	D	8	M	74
	I	D	8	M	78
	I	D	8	M	78
	I	D	8	M	92
	I	D	8	M	94
	I	D	8	M	96
	I	D	8	M	96
	I	D	8	M	102
	I	D	8	M	106
	I	D	8	M	126
	I	D	8	M	159
	I	D	8	M	161
	I	D	8	M	178
	I	D	8	M	94
	I	D	9	M	64
	I	D	9	M	74
	I	D	9	M	87
	I	D	9	M	88
	I	D	9	M	98
	I	D	9	M	102
	I	D	9	M	105
	I	D	9	M	109
	I	D	9	M	123
	I	D	9	M	158
	I	D	9	M	168
	I	D	9	M	168
	I	D	9	M	180
	I	D	9	M	204
	I	D	9	M	208
	I	D	11	M	33
	I	D	11	M	41
	I	D	11	M	50
	I	D	11	M	50
	I	D	11	M	78
	I	D	11	M	87
	I	D	11	M	87
	I	D	11	M	88
	I	D	11	M	91
	I	D	11	M	92
	I	D	11	M	99
	I	D	11	M	104
	I	D	11	M	110
	I	D	11	M	178
	I	D	13	M	45
	I	D	13	M	64
	I	D	13	M	92
	I	D	13	M	100
	I	D	13	M	101
	I	D	13	M	106
	I	D	13	M	115
	I	D	13	M	150
	I	D	13	M	162
	I	D	13	M	162
	I	D	13	M	176
	I	D	13	M	179
	I	D	13	M	184
	I	D	13	M	190
	I	D	13	M	211
	D	I	1	M	31
	D	I	1	M	45
	D	I	1	M	49
	D	I	1	M	52
	D	I	1	M	74
	D	I	1	M	81
	D	I	1	M	90
	D	I	1	M	109
	D	I	1	M	116
	D	I	1	M	118
	D	I	1	M	125
	D	I	1	M	134
	D	I	1	M	147
	D	I	1	M	158
	D	I	2	M	14
	D	I	2	M	33
	D	I	2	M	62
	D	I	2	M	78
	D	I	2	M	90
	D	I	2	M	96
	D	I	2	M	114
	D	I	2	M	115
	D	I	2	M	115
	D	I	2	M	128
	D	I	2	M	137
	D	I	2	M	175
	D	I	2	M	193
	D	I	2	M	201
	D	I	3	M	48
	D	I	3	M	56
	D	I	3	M	56
	D	I	3	M	77
	D	I	3	M	77
	D	I	3	M	89
	D	I	3	M	91
	D	I	3	M	94
	D	I	3	M	128
	D	I	3	M	132
	D	I	3	M	134
	D	I	3	M	144
	D	I	3	M	170
	D	I	3	M	175
	D	I	3	M	203
	D	I	3	M	218
	D	I	4	M	57
	D	I	4	M	63
	D	I	4	M	64
	D	I	4	M	68
	D	I	4	M	74
	D	I	4	M	77
	D	I	4	M	88
	D	I	4	M	90
	D	I	4	M	102
	D	I	4	M	126
	D	I	4	M	132
	D	I	4	M	160
	D	I	4	M	201
	D	I	5	M	7
	D	I	5	M	7
	D	I	5	M	75
	D	I	5	M	91
	D	I	5	M	105
	D	I	5	M	103
	D	I	5	M	113
	D	I	5	M	117
	D	I	5	M	118
	D	I	5	M	110
	D	I	5	M	161
	D	I	5	M	195
	D	I	5	M	197
	D	I	5	M	223
	D	I	6	M	50
	D	I	6	M	74
	D	I	6	M	76
	D	I	6	M	71
	D	I	6	M	96
	D	I	6	M	101
	D	I	6	M	118
	D	I	6	M	119
	D	I	6	M	132
	D	I	6	M	137
	D	I	6	M	129
	D	I	6	M	132
	D	I	6	M	153
	D	I	6	M	160
	D	I	6	M	171
	D	I	7	M	75
	D	I	7	M	88
	D	I	7	M	96
	D	I	7	M	105
	D	I	7	M	115
	D	I	7	M	116
	D	I	7	M	120
	D	I	7	M	153
	D	I	7	M	163
	D	I	7	M	163
	D	I	7	M	180
	D	I	7	M	184
	D	I	7	M	197
	D	I	7	M	16
	D	I	8	M	64
	D	I	8	M	74
	D	I	8	M	78
	D	I	8	M	91
	D	I	8	M	92
	D	I	8	M	102
	D	I	8	M	114
	D	I	8	M	114
	D	I	8	M	115
	D	I	8	M	130
	D	I	8	M	130
	D	I	8	M	150
	D	I	8	M	150
	D	I	8	M	163
	D	I	8	M	179
	D	I	8	M	228
	D	I	9	M	49
	D	I	9	M	92
	D	I	9	M	154
	D	I	9	M	160
	D	I	9	M	162
	D	I	9	M	162
	D	I	9	M	163
	D	I	9	M	163
	D	I	9	M	168
	D	I	9	M	171
	D	I	9	M	173
	D	I	9	M	201
	D	I	9	M	218
	D	I	9	M	137
	D	I	11	M	45
	D	I	11	M	48
	D	I	11	M	64
	D	I	11	M	76
	D	I	11	M	76
	D	I	11	M	78
	D	I	11	M	96
	D	I	11	M	90
	D	I	11	M	126
	D	I	11	M	141
	D	I	11	M	157
	D	I	11	M	179
	D	I	11	M	186
	D	I	11	M	205
	D	I	11	M	205
	D	I	13	M	31
	D	I	13	M	39
	D	I	13	M	40
	D	I	13	M	43
	D	I	13	M	45
	D	I	13	M	45
	D	I	13	M	46
	D	I	13	M	72
	D	I	13	M	72
	D	I	13	M	92
	D	I	13	M	130
	D	I	13	M	189
	D	I	13	M	203
	D	I	13	M	218
	D	I	13	M	219
	D	D	1	M	41
	D	D	1	M	61
	D	D	1	M	61
	D	D	1	M	74
	D	D	1	M	74
	D	D	1	M	78
	D	D	1	M	101
	D	D	1	M	101
	D	D	1	M	112
	D	D	1	M	112
	D	D	1	M	149
	D	D	1	M	182
	D	D	1	M	186
	D	D	1	M	186
	D	D	1	M	208
	D	D	2	M	43
	D	D	2	M	52
	D	D	2	M	45
	D	D	2	M	62
	D	D	2	M	75
	D	D	2	M	78
	D	D	2	M	70
	D	D	2	M	73
	D	D	2	M	87
	D	D	2	M	100
	D	D	2	M	105
	D	D	2	M	115
	D	D	2	M	129
	D	D	2	M	178
	D	D	2	M	193
	D	D	3	M	75
	D	D	3	M	96
	D	D	3	M	87
	D	D	3	M	101
	D	D	3	M	123
	D	D	3	M	126
	D	D	3	M	126
	D	D	3	M	166
	D	D	3	M	173
	D	D	3	M	179
	D	D	3	M	181
	D	D	3	M	185
	D	D	3	M	190
	D	D	3	M	253
	D	D	4	M	26
	D	D	4	M	49
	D	D	4	M	59
	D	D	4	M	61
	D	D	4	M	63
	D	D	4	M	63
	D	D	4	M	78
	D	D	4	M	69
	D	D	4	M	85
	D	D	4	M	87
	D	D	4	M	90
	D	D	4	M	95
	D	D	4	M	129
	D	D	5	M	33
	D	D	5	M	50
	D	D	5	M	75
	D	D	5	M	78
	D	D	5	M	78
	D	D	5	M	78
	D	D	5	M	85
	D	D	5	M	89
	D	D	5	M	90
	D	D	5	M	101
	D	D	5	M	113
	D	D	5	M	118
	D	D	5	M	130
	D	D	5	M	138
	D	D	5	M	171
	D	D	6	M	71
	D	D	6	M	98
	D	D	6	M	105
	D	D	6	M	118
	D	D	6	M	122
	D	D	6	M	134
	D	D	6	M	138
	D	D	6	M	140
	D	D	6	M	140
	D	D	6	M	146
	D	D	6	M	154
	D	D	6	M	154
	D	D	6	M	166
	D	D	6	M	166
	D	D	6	M	201
	D	D	7	M	65
	D	D	7	M	73
	D	D	7	M	89
	D	D	7	M	91
	D	D	7	M	101
	D	D	7	M	103
	D	D	7	M	109
	D	D	7	M	113
	D	D	7	M	115
	D	D	7	M	115
	D	D	7	M	118
	D	D	7	M	123
	D	D	7	M	147
	D	D	7	M	196
	D	D	8	M	42
	D	D	8	M	45
	D	D	8	M	47
	D	D	8	M	57
	D	D	8	M	63
	D	D	8	M	78
	D	D	8	M	88
	D	D	8	M	98
	D	D	8	M	102
	D	D	8	M	111
	D	D	8	M	111
	D	D	8	M	158
	D	D	8	M	198
	D	D	8	M	221
	D	D	9	M	76
	D	D	9	M	78
	D	D	9	M	80
	D	D	9	M	91
	D	D	9	M	95
	D	D	9	M	104
	D	D	9	M	161
	D	D	9	M	162
	D	D	9	M	194
	D	D	9	M	211
	D	D	9	M	221
	D	D	9	M	231
	D	D	9	M	299
	D	D	11	M	33
	D	D	11	M	78
	D	D	11	M	82
	D	D	11	M	97
	D	D	11	M	156
	D	D	11	M	163
	D	D	11	M	166
	D	D	11	M	166
	D	D	11	M	170
	D	D	11	M	176
	D	D	11	M	178
	D	D	11	M	178
	D	D	11	M	186
	D	D	11	M	201
	D	D	11	M	203
	D	D	13	M	46
	D	D	13	M	78
	D	D	13	M	78
	D	D	13	M	91
	D	D	13	M	91
	D	D	13	M	101
	D	D	13	M	104
	D	D	13	M	116
	D	D	13	M	118
	D	D	13	M	178
	D	D	13	M	180
	D	D	13	M	193
	D	D	13	M	193
	D	D	13	M	185
	D	D	13	M	204
