# Supplementary material for: Sex-specific effects of sympatric mitonuclear variation on fitness in Drosophila subobscura
Source: BMC Evol Biol. 2015 Jul 10;15:135. doi: 10.1186/s12862-015-0421-2 (PMC4496845; doi:10.1186/s12862-015-0421-2)
Supplement: Additional file 5 — Row data for resistance to desiccation. [file 12862_2015_421_MOESM5_ESM.xlsx]

## Sheet: Resistance to desiccation
	mtDNA	nuDNA	Line	Sex	DES			mtDNA	nuDNA	Line	Sex	DES
	I	I	1	F	26			II	II	1	F	33
	I	I	1	F	40			II	II	1	F	35
	I	I	1	F	40			II	II	1	F	44
	I	I	1	F	44			II	II	1	F	44
	I	I	1	F	44			II	II	1	F	44
	I	I	1	F	45			II	II	1	F	44
	I	I	1	F	46			II	II	1	F	46
	I	I	1	F	47			II	II	1	F	49
	I	I	1	F	54			II	II	1	F	52
	I	I	1	F	56			II	II	1	F	52
	I	I	1	F	57			II	II	1	F	58
	I	I	1	F	64			II	II	1	F	63
	I	I	2	F	33			II	II	1	F	66
	I	I	2	F	37			II	II	2	F	33
	I	I	2	F	39			II	II	2	F	34
	I	I	2	F	42			II	II	2	F	36
	I	I	2	F	43			II	II	2	F	37
	I	I	2	F	46			II	II	2	F	39
	I	I	2	F	48			II	II	2	F	39
	I	I	2	F	49			II	II	2	F	40
	I	I	2	F	50			II	II	2	F	46
	I	I	2	F	52			II	II	2	F	47
	I	I	2	F	53			II	II	2	F	47
	I	I	2	F	53			II	II	2	F	50
	I	I	2	F	53			II	II	2	F	50
	I	I	2	F	53			II	II	2	F	51
	I	I	2	F	56			II	II	2	F	60
	I	I	3	F	35			II	II	2	F	68
	I	I	3	F	37			II	II	3	F	20
	I	I	3	F	38			II	II	3	F	20
	I	I	3	F	47			II	II	3	F	20
	I	I	3	F	50			II	II	3	F	26
	I	I	3	F	53			II	II	3	F	26
	I	I	3	F	55			II	II	3	F	27
	I	I	3	F	58			II	II	3	F	32
	I	I	3	F	59			II	II	3	F	33
	I	I	3	F	61			II	II	3	F	35
	I	I	3	F	62			II	II	3	F	41
	I	I	3	F	62			II	II	3	F	42
	I	I	3	F	68			II	II	3	F	44
	I	I	3	F	68			II	II	3	F	51
	I	I	4	F	33			II	II	3	F	52
	I	I	4	F	37			II	II	4	F	30
	I	I	4	F	48			II	II	4	F	34
	I	I	4	F	52			II	II	4	F	38
	I	I	4	F	52			II	II	4	F	48
	I	I	4	F	61			II	II	4	F	48
	I	I	4	F	63			II	II	4	F	51
	I	I	4	F	67			II	II	4	F	51
	I	I	4	F	67			II	II	4	F	51
	I	I	4	F	67			II	II	4	F	51
	I	I	4	F	70			II	II	4	F	52
	I	I	4	F	72			II	II	4	F	58
	I	I	4	F	72			II	II	4	F	59
	I	I	4	F	72			II	II	4	F	61
	I	I	4	F	72			II	II	4	F	69
	I	I	5	F	22			II	II	5	F	25
	I	I	5	F	33			II	II	5	F	45
	I	I	5	F	34			II	II	5	F	51
	I	I	5	F	37			II	II	5	F	51
	I	I	5	F	38			II	II	5	F	52
	I	I	5	F	39			II	II	5	F	55
	I	I	5	F	40			II	II	5	F	57
	I	I	5	F	43			II	II	5	F	60
	I	I	5	F	43			II	II	5	F	60
	I	I	5	F	44			II	II	5	F	68
	I	I	5	F	45			II	II	5	F	69
	I	I	5	F	48			II	II	5	F	69
	I	I	5	F	66			II	II	5	F	72
	I	I	6	F	45			II	II	6	F	31
	I	I	6	F	46			II	II	6	F	34
	I	I	6	F	48			II	II	6	F	39
	I	I	6	F	53			II	II	6	F	42
	I	I	6	F	53			II	II	6	F	53
	I	I	6	F	54			II	II	6	F	57
	I	I	6	F	55			II	II	6	F	58
	I	I	6	F	59			II	II	6	F	67
	I	I	6	F	59			II	II	6	F	67
	I	I	6	F	60			II	II	7	F	26
	I	I	6	F	63			II	II	7	F	38
	I	I	6	F	64			II	II	7	F	44
	I	I	6	F	66			II	II	7	F	44
	I	I	6	F	68			II	II	7	F	46
	I	I	7	F	49			II	II	7	F	47
	I	I	7	F	66			II	II	7	F	50
	I	I	8	F	48			II	II	7	F	55
	I	I	8	F	48			II	II	7	F	56
	I	I	8	F	51			II	II	7	F	58
	I	I	8	F	52			II	II	7	F	62
	I	I	8	F	52			II	II	7	F	65
	I	I	8	F	57			II	II	7	F	65
	I	I	8	F	59			II	II	7	F	69
	I	I	8	F	60			II	II	7	F	72
	I	I	8	F	62			II	II	8	F	25
	I	I	8	F	63			II	II	8	F	27
	I	I	8	F	66			II	II	8	F	30
	I	I	8	F	66			II	II	8	F	37
	I	I	8	F	68			II	II	8	F	37
	I	I	8	F	69			II	II	8	F	41
	I	I	9	F	38			II	II	8	F	45
	I	I	9	F	45			II	II	8	F	45
	I	I	9	F	47			II	II	8	F	53
	I	I	9	F	61			II	II	8	F	54
	I	I	9	F	62			II	II	8	F	61
	I	I	9	F	62			II	II	8	F	62
	I	I	9	F	64			II	II	8	F	66
	I	I	9	F	65			II	II	8	F	69
	I	I	9	F	73			II	II	9	F	33
	I	I	9	F	73			II	II	9	F	38
	I	I	9	F	75			II	II	9	F	46
	I	I	9	F	76			II	II	9	F	46
	I	I	9	F	76			II	II	9	F	46
	I	I	9	F	76			II	II	9	F	46
	I	I	9	F	76			II	II	9	F	49
	I	I	11	F	23			II	II	9	F	49
	I	I	11	F	38			II	II	9	F	50
	I	I	11	F	41			II	II	9	F	50
	I	I	11	F	41			II	II	9	F	58
	I	I	11	F	41			II	II	9	F	58
	I	I	11	F	43			II	II	9	F	62
	I	I	11	F	45			II	II	9	F	66
	I	I	11	F	48			II	II	13	F	39
	I	I	11	F	51			II	II	13	F	42
	I	I	11	F	55			II	II	13	F	50
	I	I	11	F	55			II	II	13	F	51
	I	I	11	F	57			II	II	13	F	51
	I	I	11	F	61			II	II	13	F	53
	I	I	11	F	61			II	II	13	F	54
	I	I	13	F	35			II	II	13	F	60
	I	I	13	F	42			II	II	13	F	64
	I	I	13	F	64			II	II	13	F	66
	I	I	13	F	65			II	II	13	F	70
	I	I	13	F	66			II	II	13	F	70
	I	I	13	F	67			II	II	13	F	76
	I	I	13	F	74			II	II	13	F	76
	I	I	13	F	74			D	II	1	F	39
	I	I	13	F	75			D	II	1	F	48
	I	I	13	F	76			D	II	1	F	55
	I	I	13	F	76			D	II	1	F	56
	I	I	13	F	76			D	II	1	F	61
	I	I	13	F	76			D	II	1	F	62
	I	I	13	F	76			D	II	1	F	62
	I	I	13	F	76			D	II	1	F	62
	D	I	1	F	37			D	II	1	F	66
	D	I	1	F	37			D	II	2	F	27
	D	I	1	F	37			D	II	2	F	33
	D	I	1	F	43			D	II	2	F	34
	D	I	1	F	45			D	II	2	F	35
	D	I	1	F	50			D	II	2	F	42
	D	I	1	F	59			D	II	2	F	42
	D	I	1	F	59			D	II	2	F	44
	D	I	1	F	59			D	II	2	F	45
	D	I	1	F	61			D	II	2	F	45
	D	I	1	F	61			D	II	2	F	49
	D	I	2	F	20			D	II	2	F	49
	D	I	2	F	26			D	II	2	F	50
	D	I	2	F	46			D	II	2	F	50
	D	I	2	F	46			D	II	2	F	55
	D	I	2	F	46			D	II	2	F	56
	D	I	2	F	46			D	II	3	F	19
	D	I	2	F	48			D	II	3	F	21
	D	I	2	F	58			D	II	3	F	28
	D	I	2	F	63			D	II	3	F	30
	D	I	2	F	65			D	II	3	F	32
	D	I	2	F	66			D	II	3	F	36
	D	I	2	F	68			D	II	3	F	37
	D	I	2	F	78			D	II	3	F	37
	D	I	2	F	78			D	II	3	F	38
	D	I	2	F	78			D	II	3	F	38
	D	I	3	F	26			D	II	3	F	44
	D	I	3	F	33			D	II	3	F	47
	D	I	3	F	37			D	II	3	F	47
	D	I	3	F	43			D	II	3	F	47
	D	I	3	F	46			D	II	4	F	26
	D	I	3	F	48			D	II	4	F	38
	D	I	3	F	48			D	II	4	F	41
	D	I	3	F	50			D	II	4	F	43
	D	I	3	F	52			D	II	4	F	48
	D	I	3	F	55			D	II	4	F	49
	D	I	3	F	57			D	II	4	F	61
	D	I	3	F	64			D	II	4	F	66
	D	I	3	F	68			D	II	4	F	66
	D	I	3	F	72			D	II	4	F	68
	D	I	3	F	72			D	II	4	F	70
	D	I	4	F	32			D	II	4	F	74
	D	I	4	F	37			D	II	4	F	74
	D	I	4	F	45			D	II	5	F	47
	D	I	4	F	48			D	II	5	F	47
	D	I	4	F	48			D	II	5	F	48
	D	I	4	F	52			D	II	5	F	51
	D	I	4	F	53			D	II	5	F	55
	D	I	4	F	53			D	II	5	F	58
	D	I	4	F	56			D	II	5	F	58
	D	I	4	F	60			D	II	5	F	59
	D	I	4	F	61			D	II	5	F	60
	D	I	4	F	62			D	II	5	F	61
	D	I	4	F	67			D	II	5	F	62
	D	I	4	F	68			D	II	5	F	62
	D	I	4	F	72			D	II	5	F	67
	D	I	5	F	28			D	II	5	F	70
	D	I	5	F	31			D	II	5	F	71
	D	I	5	F	33			D	II	6	F	22
	D	I	5	F	39			D	II	6	F	23
	D	I	5	F	41			D	II	6	F	25
	D	I	5	F	47			D	II	6	F	25
	D	I	5	F	50			D	II	6	F	26
	D	I	5	F	51			D	II	6	F	26
	D	I	5	F	55			D	II	6	F	27
	D	I	5	F	55			D	II	6	F	29
	D	I	5	F	57			D	II	6	F	29
	D	I	5	F	59			D	II	6	F	30
	D	I	5	F	62			D	II	6	F	31
	D	I	5	F	69			D	II	6	F	33
	D	I	5	F	72			D	II	6	F	35
	D	I	6	F	39			D	II	6	F	37
	D	I	6	F	39			D	II	6	F	42
	D	I	6	F	44			D	II	7	F	34
	D	I	6	F	46			D	II	7	F	36
	D	I	6	F	46			D	II	7	F	40
	D	I	6	F	47			D	II	7	F	44
	D	I	6	F	47			D	II	7	F	46
	D	I	6	F	49			D	II	7	F	46
	D	I	6	F	54			D	II	7	F	46
	D	I	6	F	62			D	II	7	F	46
	D	I	6	F	65			D	II	7	F	49
	D	I	6	F	66			D	II	7	F	49
	D	I	6	F	72			D	II	7	F	51
	D	I	7	F	46			D	II	7	F	62
	D	I	7	F	49			D	II	7	F	69
	D	I	7	F	52			D	II	8	F	33
	D	I	7	F	54			D	II	8	F	35
	D	I	7	F	60			D	II	8	F	41
	D	I	7	F	60			D	II	8	F	43
	D	I	7	F	62			D	II	8	F	46
	D	I	7	F	62			D	II	8	F	55
	D	I	7	F	62			D	II	8	F	60
	D	I	7	F	69			D	II	8	F	64
	D	I	7	F	72			D	II	8	F	65
	D	I	7	F	72			D	II	8	F	66
	D	I	7	F	72			D	II	8	F	66
	D	I	8	F	21			D	II	8	F	66
	D	I	8	F	48			D	II	9	F	19
	D	I	8	F	50			D	II	9	F	26
	D	I	8	F	51			D	II	9	F	36
	D	I	8	F	53			D	II	9	F	36
	D	I	8	F	55			D	II	9	F	39
	D	I	8	F	59			D	II	9	F	40
	D	I	8	F	60			D	II	9	F	40
	D	I	8	F	67			D	II	9	F	41
	D	I	8	F	67			D	II	9	F	41
	D	I	8	F	67			D	II	9	F	42
	D	I	8	F	67			D	II	9	F	45
	D	I	8	F	69			D	II	9	F	56
	D	I	8	F	72			D	II	9	F	59
	D	I	8	F	72			D	II	9	F	59
	D	I	9	F	34			D	II	9	F	64
	D	I	9	F	54			D	II	13	F	42
	D	I	9	F	54			D	II	13	F	44
	D	I	9	F	59			D	II	13	F	50
	D	I	9	F	70			D	II	13	F	50
	D	I	9	F	72			D	II	13	F	55
	D	I	9	F	74			D	II	13	F	59
	D	I	9	F	74			D	II	13	F	61
	D	I	9	F	76			D	II	13	F	65
	D	I	9	F	76			D	II	13	F	65
	D	I	9	F	76			D	II	13	F	65
	D	I	11	F	42			D	II	13	F	66
	D	I	11	F	46			D	II	13	F	67
	D	I	11	F	46			D	II	13	F	76
	D	I	11	F	51			II	D	1	F	45
	D	I	11	F	51			II	D	1	F	45
	D	I	11	F	67			II	D	1	F	46
	D	I	13	F	50			II	D	1	F	49
	D	I	13	F	63			II	D	1	F	51
	D	I	13	F	63			II	D	1	F	53
	D	I	13	F	65			II	D	1	F	59
	D	I	13	F	66			II	D	1	F	60
	D	I	13	F	66			II	D	1	F	65
	D	I	13	F	68			II	D	1	F	66
	D	I	13	F	69			II	D	1	F	66
	D	I	13	F	73			II	D	1	F	66
	D	I	13	F	76			II	D	1	F	66
	D	I	13	F	76			II	D	1	F	72
	D	I	13	F	76			II	D	1	F	72
	D	I	13	F	76			II	D	2	F	45
	D	I	13	F	76			II	D	2	F	45
	D	I	13	F	76			II	D	2	F	46
	I	D	1	F	39			II	D	2	F	47
	I	D	1	F	44			II	D	2	F	47
	I	D	1	F	47			II	D	2	F	50
	I	D	1	F	47			II	D	2	F	50
	I	D	1	F	49			II	D	2	F	50
	I	D	1	F	49			II	D	2	F	51
	I	D	1	F	51			II	D	2	F	54
	I	D	1	F	54			II	D	2	F	55
	I	D	1	F	58			II	D	2	F	59
	I	D	1	F	58			II	D	2	F	66
	I	D	1	F	59			II	D	2	F	70
	I	D	1	F	60			II	D	2	F	72
	I	D	1	F	63			II	D	3	F	29
	I	D	1	F	68			II	D	3	F	42
	I	D	2	F	49			II	D	3	F	43
	I	D	2	F	52			II	D	3	F	44
	I	D	2	F	60			II	D	3	F	46
	I	D	2	F	61			II	D	3	F	46
	I	D	2	F	65			II	D	3	F	48
	I	D	2	F	67			II	D	3	F	49
	I	D	2	F	68			II	D	3	F	49
	I	D	2	F	71			II	D	3	F	52
	I	D	2	F	71			II	D	3	F	56
	I	D	2	F	71			II	D	3	F	56
	I	D	2	F	72			II	D	3	F	62
	I	D	2	F	72			II	D	3	F	65
	I	D	2	F	72			II	D	4	F	39
	I	D	2	F	72			II	D	4	F	43
	I	D	2	F	72			II	D	4	F	43
	I	D	3	F	36			II	D	4	F	48
	I	D	3	F	39			II	D	4	F	51
	I	D	3	F	41			II	D	4	F	51
	I	D	3	F	46			II	D	4	F	52
	I	D	3	F	46			II	D	4	F	53
	I	D	3	F	48			II	D	4	F	56
	I	D	3	F	49			II	D	4	F	57
	I	D	3	F	49			II	D	4	F	57
	I	D	3	F	53			II	D	4	F	61
	I	D	3	F	53			II	D	4	F	67
	I	D	3	F	54			II	D	4	F	69
	I	D	3	F	54			II	D	5	F	22
	I	D	3	F	55			II	D	5	F	45
	I	D	3	F	55			II	D	5	F	45
	I	D	3	F	62			II	D	5	F	45
	I	D	4	F	39			II	D	5	F	47
	I	D	4	F	45			II	D	5	F	54
	I	D	4	F	52			II	D	5	F	55
	I	D	4	F	53			II	D	5	F	56
	I	D	4	F	57			II	D	5	F	58
	I	D	4	F	58			II	D	5	F	59
	I	D	4	F	60			II	D	5	F	65
	I	D	4	F	60			II	D	5	F	65
	I	D	4	F	60			II	D	5	F	74
	I	D	4	F	65			II	D	6	F	36
	I	D	4	F	65			II	D	6	F	42
	I	D	4	F	65			II	D	6	F	46
	I	D	4	F	67			II	D	6	F	47
	I	D	4	F	72			II	D	6	F	50
	I	D	4	F	72			II	D	6	F	51
	I	D	5	F	43			II	D	6	F	51
	I	D	5	F	44			II	D	6	F	53
	I	D	5	F	47			II	D	6	F	59
	I	D	5	F	49			II	D	6	F	59
	I	D	5	F	53			II	D	6	F	60
	I	D	5	F	55			II	D	6	F	66
	I	D	5	F	61			II	D	6	F	72
	I	D	5	F	63			II	D	6	F	72
	I	D	5	F	64			II	D	6	F	72
	I	D	5	F	66			II	D	7	F	27
	I	D	5	F	68			II	D	7	F	44
	I	D	5	F	72			II	D	7	F	48
	I	D	5	F	72			II	D	7	F	49
	I	D	5	F	72			II	D	7	F	50
	I	D	5	F	72			II	D	7	F	51
	I	D	6	F	35			II	D	7	F	51
	I	D	6	F	47			II	D	7	F	52
	I	D	6	F	50			II	D	7	F	54
	I	D	6	F	53			II	D	7	F	56
	I	D	6	F	56			II	D	7	F	61
	I	D	6	F	58			II	D	7	F	66
	I	D	6	F	60			II	D	7	F	66
	I	D	6	F	63			II	D	7	F	66
	I	D	6	F	64			II	D	8	F	48
	I	D	6	F	65			II	D	8	F	50
	I	D	6	F	66			II	D	8	F	58
	I	D	6	F	66			II	D	8	F	58
	I	D	6	F	68			II	D	8	F	59
	I	D	6	F	74			II	D	8	F	61
	I	D	6	F	74			II	D	8	F	61
	I	D	7	F	44			II	D	8	F	66
	I	D	7	F	45			II	D	8	F	66
	I	D	7	F	47			II	D	8	F	67
	I	D	7	F	49			II	D	8	F	69
	I	D	7	F	50			II	D	8	F	70
	I	D	7	F	50			II	D	8	F	72
	I	D	7	F	58			II	D	8	F	72
	I	D	7	F	60			II	D	8	F	72
	I	D	7	F	62			II	D	9	F	37
	I	D	7	F	63			II	D	9	F	42
	I	D	7	F	65			II	D	9	F	44
	I	D	7	F	65			II	D	9	F	46
	I	D	7	F	70			II	D	9	F	48
	I	D	7	F	70			II	D	9	F	48
	I	D	7	F	70			II	D	9	F	51
	I	D	8	F	30			II	D	9	F	55
	I	D	8	F	32			II	D	9	F	56
	I	D	8	F	32			II	D	9	F	56
	I	D	8	F	41			II	D	9	F	63
	I	D	8	F	45			II	D	9	F	65
	I	D	8	F	48			II	D	9	F	66
	I	D	8	F	51			II	D	9	F	66
	I	D	8	F	53			II	D	9	F	66
	I	D	8	F	55			II	D	13	F	54
	I	D	8	F	55			II	D	13	F	54
	I	D	8	F	58			II	D	13	F	54
	I	D	8	F	59			II	D	13	F	54
	I	D	8	F	60			II	D	13	F	56
	I	D	8	F	61			II	D	13	F	57
	I	D	8	F	62			II	D	13	F	58
	I	D	9	F	49			II	D	13	F	58
	I	D	9	F	50			II	D	13	F	59
	I	D	9	F	50			II	D	13	F	59
	I	D	9	F	53			II	D	13	F	61
	I	D	9	F	54			II	D	13	F	62
	I	D	9	F	55			II	D	13	F	64
	I	D	9	F	56			II	D	13	F	69
	I	D	9	F	59			II	II	1	M	19
	I	D	9	F	63			II	II	1	M	22
	I	D	9	F	65			II	II	1	M	24
	I	D	9	F	65			II	II	1	M	25
	I	D	9	F	67			II	II	1	M	28
	I	D	9	F	74			II	II	1	M	30
	I	D	9	F	74			II	II	1	M	31
	I	D	11	F	46			II	II	1	M	31
	I	D	11	F	50			II	II	1	M	31
	I	D	11	F	50			II	II	1	M	32
	I	D	11	F	50			II	II	1	M	32
	I	D	11	F	53			II	II	1	M	34
	I	D	11	F	54			II	II	1	M	35
	I	D	11	F	61			II	II	1	M	38
	I	D	11	F	63			II	II	1	M	43
	I	D	11	F	65			II	II	2	M	36
	I	D	11	F	66			II	II	2	M	41
	I	D	11	F	67			II	II	2	M	45
	I	D	11	F	70			II	II	2	M	45
	I	D	11	F	72			II	II	2	M	47
	I	D	11	F	72			II	II	2	M	47
	I	D	11	F	76			II	II	2	M	51
	I	D	13	F	36			II	II	2	M	52
	I	D	13	F	46			II	II	2	M	54
	I	D	13	F	51			II	II	2	M	56
	I	D	13	F	56			II	II	2	M	58
	I	D	13	F	57			II	II	2	M	64
	I	D	13	F	58			II	II	2	M	64
	I	D	13	F	59			II	II	3	M	20
	I	D	13	F	59			II	II	3	M	20
	I	D	13	F	61			II	II	3	M	27
	I	D	13	F	62			II	II	3	M	28
	I	D	13	F	68			II	II	3	M	29
	I	D	13	F	69			II	II	3	M	31
	D	D	1	F	25			II	II	3	M	31
	D	D	1	F	35			II	II	3	M	35
	D	D	1	F	37			II	II	3	M	37
	D	D	1	F	40			II	II	3	M	38
	D	D	1	F	41			II	II	3	M	42
	D	D	1	F	43			II	II	3	M	42
	D	D	1	F	43			II	II	4	M	31
	D	D	1	F	43			II	II	4	M	32
	D	D	1	F	45			II	II	4	M	34
	D	D	1	F	45			II	II	4	M	35
	D	D	1	F	45			II	II	4	M	36
	D	D	1	F	47			II	II	4	M	36
	D	D	1	F	48			II	II	4	M	39
	D	D	1	F	52			II	II	4	M	45
	D	D	2	F	45			II	II	4	M	51
	D	D	2	F	45			II	II	4	M	53
	D	D	2	F	45			II	II	4	M	53
	D	D	2	F	45			II	II	4	M	58
	D	D	2	F	48			II	II	4	M	60
	D	D	2	F	50			II	II	4	M	68
	D	D	2	F	50			II	II	5	M	32
	D	D	2	F	51			II	II	5	M	37
	D	D	2	F	52			II	II	5	M	42
	D	D	2	F	52			II	II	5	M	44
	D	D	2	F	55			II	II	5	M	46
	D	D	2	F	61			II	II	5	M	46
	D	D	2	F	62			II	II	5	M	49
	D	D	2	F	72			II	II	5	M	51
	D	D	3	F	19			II	II	5	M	51
	D	D	3	F	19			II	II	5	M	53
	D	D	3	F	26			II	II	5	M	56
	D	D	3	F	35			II	II	5	M	56
	D	D	3	F	36			II	II	5	M	62
	D	D	3	F	39			II	II	5	M	64
	D	D	3	F	42			II	II	5	M	74
	D	D	3	F	46			II	II	6	M	23
	D	D	3	F	47			II	II	6	M	29
	D	D	3	F	47			II	II	6	M	31
	D	D	3	F	47			II	II	6	M	34
	D	D	3	F	47			II	II	6	M	37
	D	D	3	F	47			II	II	6	M	41
	D	D	3	F	48			II	II	6	M	46
	D	D	3	F	67			II	II	6	M	51
	D	D	4	F	39			II	II	6	M	57
	D	D	4	F	39			II	II	7	M	19
	D	D	4	F	48			II	II	7	M	28
	D	D	4	F	49			II	II	7	M	36
	D	D	4	F	52			II	II	7	M	41
	D	D	4	F	52			II	II	7	M	41
	D	D	4	F	54			II	II	7	M	41
	D	D	4	F	55			II	II	7	M	44
	D	D	4	F	55			II	II	7	M	48
	D	D	4	F	55			II	II	7	M	50
	D	D	4	F	56			II	II	7	M	50
	D	D	4	F	62			II	II	7	M	59
	D	D	4	F	64			II	II	7	M	65
	D	D	4	F	68			II	II	7	M	67
	D	D	4	F	69			II	II	7	M	72
	D	D	5	F	44			II	II	7	M	72
	D	D	5	F	44			II	II	8	M	29
	D	D	5	F	46			II	II	8	M	33
	D	D	5	F	47			II	II	8	M	33
	D	D	5	F	50			II	II	8	M	41
	D	D	5	F	55			II	II	8	M	41
	D	D	5	F	55			II	II	8	M	41
	D	D	5	F	55			II	II	8	M	43
	D	D	5	F	57			II	II	8	M	44
	D	D	5	F	58			II	II	8	M	44
	D	D	5	F	59			II	II	8	M	44
	D	D	5	F	59			II	II	8	M	46
	D	D	5	F	59			II	II	8	M	47
	D	D	5	F	64			II	II	8	M	48
	D	D	5	F	74			II	II	8	M	50
	D	D	6	F	38			II	II	8	M	51
	D	D	6	F	49			II	II	9	M	36
	D	D	6	F	49			II	II	9	M	42
	D	D	6	F	50			II	II	9	M	46
	D	D	6	F	51			II	II	9	M	46
	D	D	6	F	52			II	II	9	M	53
	D	D	6	F	54			II	II	9	M	54
	D	D	6	F	56			II	II	9	M	54
	D	D	6	F	56			II	II	9	M	55
	D	D	6	F	59			II	II	9	M	59
	D	D	6	F	64			II	II	9	M	62
	D	D	6	F	65			II	II	9	M	64
	D	D	6	F	66			II	II	9	M	64
	D	D	6	F	68			II	II	9	M	71
	D	D	6	F	69			II	II	9	M	75
	D	D	7	F	44			II	II	9	M	76
	D	D	7	F	44			II	II	13	M	24
	D	D	7	F	44			II	II	13	M	26
	D	D	7	F	47			II	II	13	M	42
	D	D	7	F	49			II	II	13	M	42
	D	D	7	F	49			II	II	13	M	46
	D	D	7	F	50			II	II	13	M	48
	D	D	7	F	53			II	II	13	M	49
	D	D	7	F	54			II	II	13	M	52
	D	D	7	F	57			II	II	13	M	53
	D	D	7	F	59			II	II	13	M	58
	D	D	7	F	63			II	II	13	M	58
	D	D	7	F	63			II	II	13	M	64
	D	D	7	F	67			II	II	13	M	64
	D	D	7	F	69			II	II	13	M	76
	D	D	8	F	34			D	II	1	M	25
	D	D	8	F	42			D	II	1	M	26
	D	D	8	F	46			D	II	1	M	26
	D	D	8	F	46			D	II	1	M	27
	D	D	8	F	48			D	II	1	M	28
	D	D	8	F	49			D	II	1	M	34
	D	D	8	F	52			D	II	1	M	35
	D	D	8	F	52			D	II	1	M	39
	D	D	8	F	56			D	II	1	M	40
	D	D	8	F	64			D	II	1	M	41
	D	D	8	F	64			D	II	2	M	27
	D	D	8	F	65			D	II	2	M	33
	D	D	8	F	65			D	II	2	M	36
	D	D	8	F	67			D	II	2	M	38
	D	D	8	F	71			D	II	2	M	40
	D	D	9	F	42			D	II	2	M	42
	D	D	9	F	45			D	II	2	M	43
	D	D	9	F	49			D	II	2	M	44
	D	D	9	F	49			D	II	2	M	46
	D	D	9	F	53			D	II	2	M	46
	D	D	9	F	55			D	II	2	M	47
	D	D	9	F	58			D	II	2	M	47
	D	D	9	F	59			D	II	2	M	49
	D	D	9	F	61			D	II	2	M	52
	D	D	9	F	64			D	II	3	M	20
	D	D	9	F	64			D	II	3	M	28
	D	D	9	F	64			D	II	3	M	28
	D	D	9	F	64			D	II	3	M	30
	D	D	9	F	66			D	II	3	M	33
	D	D	11	F	48			D	II	3	M	35
	D	D	11	F	48			D	II	3	M	35
	D	D	11	F	49			D	II	3	M	36
	D	D	11	F	49			D	II	3	M	38
	D	D	11	F	54			D	II	3	M	39
	D	D	11	F	61			D	II	3	M	42
	D	D	11	F	63			D	II	3	M	45
	D	D	11	F	64			D	II	3	M	45
	D	D	11	F	67			D	II	3	M	47
	D	D	11	F	68			D	II	4	M	26
	D	D	11	F	70			D	II	4	M	34
	D	D	11	F	71			D	II	4	M	37
	D	D	11	F	72			D	II	4	M	43
	D	D	11	F	72			D	II	4	M	43
	D	D	11	F	72			D	II	4	M	43
	D	D	13	F	42			D	II	4	M	48
	D	D	13	F	46			D	II	4	M	49
	D	D	13	F	46			D	II	4	M	49
	D	D	13	F	48			D	II	4	M	52
	D	D	13	F	50			D	II	4	M	53
	D	D	13	F	54			D	II	4	M	59
	D	D	13	F	56			D	II	4	M	60
	D	D	13	F	61			D	II	4	M	70
	D	D	13	F	66			D	II	5	M	36
	D	D	13	F	66			D	II	5	M	37
	D	D	13	F	69			D	II	5	M	41
	D	D	13	F	69			D	II	5	M	44
	D	D	13	F	72			D	II	5	M	47
	I	I	1	M	33			D	II	5	M	47
	I	I	1	M	36			D	II	5	M	51
	I	I	1	M	36			D	II	5	M	52
	I	I	1	M	36			D	II	5	M	53
	I	I	1	M	39			D	II	5	M	55
	I	I	1	M	39			D	II	5	M	57
	I	I	1	M	41			D	II	5	M	57
	I	I	1	M	41			D	II	5	M	74
	I	I	1	M	44			D	II	5	M	74
	I	I	1	M	44			D	II	5	M	74
	I	I	1	M	44			D	II	6	M	22
	I	I	1	M	44			D	II	6	M	25
	I	I	1	M	44			D	II	6	M	27
	I	I	2	M	25			D	II	6	M	29
	I	I	2	M	25			D	II	6	M	29
	I	I	2	M	29			D	II	6	M	29
	I	I	2	M	33			D	II	6	M	33
	I	I	2	M	35			D	II	6	M	33
	I	I	2	M	35			D	II	6	M	36
	I	I	2	M	37			D	II	6	M	37
	I	I	2	M	37			D	II	6	M	45
	I	I	2	M	41			D	II	6	M	45
	I	I	2	M	45			D	II	6	M	47
	I	I	2	M	48			D	II	6	M	48
	I	I	2	M	56			D	II	6	M	49
	I	I	2	M	57			D	II	7	M	22
	I	I	3	M	35			D	II	7	M	25
	I	I	3	M	35			D	II	7	M	30
	I	I	3	M	35			D	II	7	M	31
	I	I	3	M	35			D	II	7	M	33
	I	I	3	M	38			D	II	7	M	38
	I	I	3	M	46			D	II	7	M	43
	I	I	3	M	48			D	II	7	M	43
	I	I	3	M	49			D	II	7	M	47
	I	I	3	M	50			D	II	7	M	48
	I	I	3	M	52			D	II	7	M	50
	I	I	3	M	52			D	II	7	M	50
	I	I	3	M	53			D	II	7	M	54
	I	I	3	M	57			D	II	8	M	36
	I	I	3	M	58			D	II	8	M	39
	I	I	3	M	64			D	II	8	M	41
	I	I	4	M	36			D	II	8	M	42
	I	I	4	M	39			D	II	8	M	44
	I	I	4	M	42			D	II	8	M	44
	I	I	4	M	42			D	II	8	M	44
	I	I	4	M	42			D	II	8	M	46
	I	I	4	M	47			D	II	8	M	47
	I	I	4	M	49			D	II	8	M	51
	I	I	4	M	51			D	II	8	M	53
	I	I	4	M	51			D	II	8	M	56
	I	I	4	M	51			D	II	8	M	59
	I	I	4	M	52			D	II	8	M	65
	I	I	4	M	53			D	II	8	M	71
	I	I	4	M	53			D	II	9	M	34
	I	I	4	M	62			D	II	9	M	39
	I	I	4	M	71			D	II	9	M	41
	I	I	5	M	26			D	II	9	M	43
	I	I	5	M	43			D	II	9	M	43
	I	I	5	M	48			D	II	9	M	44
	I	I	5	M	52			D	II	9	M	44
	I	I	6	M	27			D	II	9	M	50
	I	I	6	M	28			D	II	9	M	53
	I	I	6	M	28			D	II	9	M	54
	I	I	6	M	35			D	II	9	M	55
	I	I	6	M	35			D	II	9	M	56
	I	I	6	M	37			D	II	9	M	61
	I	I	6	M	41			D	II	9	M	66
	I	I	6	M	42			D	II	13	M	23
	I	I	6	M	44			D	II	13	M	24
	I	I	6	M	48			D	II	13	M	24
	I	I	6	M	49			D	II	13	M	25
	I	I	6	M	55			D	II	13	M	26
	I	I	6	M	56			D	II	13	M	34
	I	I	7	M	47			D	II	13	M	36
	I	I	7	M	33			D	II	13	M	37
	I	I	7	M	61			D	II	13	M	41
	I	I	7	M	54			D	II	13	M	50
	I	I	7	M	40			D	II	13	M	55
	I	I	7	M	57			D	II	13	M	57
	I	I	7	M	38			D	II	13	M	64
	I	I	8	M	36			II	D	1	M	33
	I	I	8	M	40			II	D	1	M	39
	I	I	8	M	40			II	D	1	M	41
	I	I	8	M	41			II	D	1	M	42
	I	I	8	M	43			II	D	1	M	46
	I	I	8	M	46			II	D	1	M	48
	I	I	8	M	46			II	D	1	M	51
	I	I	8	M	48			II	D	1	M	52
	I	I	8	M	50			II	D	1	M	55
	I	I	8	M	51			II	D	1	M	55
	I	I	8	M	52			II	D	1	M	55
	I	I	8	M	52			II	D	1	M	56
	I	I	8	M	62			II	D	1	M	58
	I	I	8	M	65			II	D	1	M	61
	I	I	8	M	67			II	D	1	M	72
	I	I	9	M	25			II	D	2	M	29
	I	I	9	M	40			II	D	2	M	34
	I	I	9	M	48			II	D	2	M	35
	I	I	9	M	51			II	D	2	M	37
	I	I	9	M	51			II	D	2	M	41
	I	I	9	M	51			II	D	2	M	41
	I	I	9	M	58			II	D	2	M	44
	I	I	9	M	64			II	D	2	M	45
	I	I	9	M	68			II	D	2	M	45
	I	I	9	M	68			II	D	2	M	46
	I	I	9	M	75			II	D	2	M	48
	I	I	9	M	76			II	D	2	M	53
	I	I	9	M	76			II	D	2	M	57
	I	I	9	M	76			II	D	2	M	61
	I	I	11	M	21			II	D	2	M	61
	I	I	11	M	32			II	D	3	M	26
	I	I	11	M	34			II	D	3	M	29
	I	I	11	M	35			II	D	3	M	30
	I	I	11	M	38			II	D	3	M	34
	I	I	11	M	40			II	D	3	M	36
	I	I	11	M	41			II	D	3	M	37
	I	I	11	M	41			II	D	3	M	42
	I	I	11	M	45			II	D	3	M	45
	I	I	11	M	45			II	D	3	M	45
	I	I	11	M	47			II	D	3	M	45
	I	I	11	M	51			II	D	3	M	47
	I	I	13	M	34			II	D	3	M	48
	I	I	13	M	38			II	D	3	M	53
	I	I	13	M	46			II	D	3	M	59
	I	I	13	M	57			II	D	3	M	72
	I	I	13	M	59			II	D	4	M	20
	I	I	13	M	61			II	D	4	M	29
	I	I	13	M	63			II	D	4	M	31
	I	I	13	M	68			II	D	4	M	38
	I	I	13	M	69			II	D	4	M	39
	I	I	13	M	69			II	D	4	M	40
	I	I	13	M	69			II	D	4	M	42
	I	I	13	M	70			II	D	4	M	42
	I	I	13	M	76			II	D	4	M	43
	I	I	13	M	76			II	D	4	M	45
	I	I	13	M	76			II	D	4	M	45
	D	I	1	M	28			II	D	4	M	51
	D	I	1	M	31			II	D	4	M	55
	D	I	1	M	32			II	D	4	M	57
	D	I	1	M	33			II	D	4	M	62
	D	I	1	M	34			II	D	5	M	32
	D	I	1	M	40			II	D	5	M	39
	D	I	1	M	40			II	D	5	M	46
	D	I	1	M	41			II	D	5	M	49
	D	I	1	M	52			II	D	5	M	49
	D	I	1	M	56			II	D	5	M	51
	D	I	1	M	58			II	D	5	M	51
	D	I	1	M	66			II	D	5	M	53
	D	I	2	M	24			II	D	5	M	69
	D	I	2	M	26			II	D	6	M	36
	D	I	2	M	27			II	D	6	M	39
	D	I	2	M	28			II	D	6	M	44
	D	I	2	M	36			II	D	6	M	45
	D	I	2	M	38			II	D	6	M	46
	D	I	2	M	39			II	D	6	M	48
	D	I	2	M	40			II	D	6	M	51
	D	I	2	M	46			II	D	6	M	52
	D	I	2	M	48			II	D	6	M	53
	D	I	2	M	49			II	D	6	M	54
	D	I	2	M	50			II	D	6	M	54
	D	I	2	M	54			II	D	6	M	56
	D	I	2	M	56			II	D	6	M	62
	D	I	3	M	36			II	D	6	M	64
	D	I	3	M	37			II	D	6	M	71
	D	I	3	M	45			II	D	7	M	30
	D	I	3	M	45			II	D	7	M	36
	D	I	3	M	48			II	D	7	M	36
	D	I	3	M	49			II	D	7	M	36
	D	I	3	M	50			II	D	7	M	36
	D	I	3	M	53			II	D	7	M	36
	D	I	3	M	54			II	D	7	M	38
	D	I	3	M	60			II	D	7	M	41
	D	I	3	M	60			II	D	7	M	44
	D	I	3	M	62			II	D	7	M	44
	D	I	3	M	65			II	D	7	M	45
	D	I	3	M	67			II	D	7	M	46
	D	I	3	M	72			II	D	7	M	53
	D	I	4	M	28			II	D	7	M	60
	D	I	4	M	29			II	D	7	M	63
	D	I	4	M	29			II	D	8	M	37
	D	I	4	M	30			II	D	8	M	41
	D	I	4	M	31			II	D	8	M	42
	D	I	4	M	32			II	D	8	M	44
	D	I	4	M	32			II	D	8	M	45
	D	I	4	M	33			II	D	8	M	49
	D	I	4	M	36			II	D	8	M	50
	D	I	4	M	37			II	D	8	M	51
	D	I	4	M	38			II	D	8	M	52
	D	I	4	M	41			II	D	8	M	54
	D	I	4	M	45			II	D	8	M	61
	D	I	4	M	45			II	D	8	M	62
	D	I	5	M	31			II	D	8	M	63
	D	I	5	M	35			II	D	8	M	64
	D	I	5	M	41			II	D	8	M	66
	D	I	5	M	42			II	D	9	M	41
	D	I	5	M	46			II	D	9	M	42
	D	I	5	M	46			II	D	9	M	42
	D	I	5	M	46			II	D	9	M	45
	D	I	5	M	48			II	D	9	M	50
	D	I	5	M	50			II	D	9	M	52
	D	I	5	M	54			II	D	9	M	55
	D	I	5	M	59			II	D	9	M	56
	D	I	5	M	62			II	D	9	M	57
	D	I	6	M	22			II	D	9	M	57
	D	I	6	M	22			II	D	9	M	59
	D	I	6	M	25			II	D	9	M	60
	D	I	6	M	27			II	D	9	M	60
	D	I	6	M	27			II	D	9	M	63
	D	I	6	M	33			II	D	9	M	64
	D	I	6	M	34			II	D	13	M	31
	D	I	6	M	36			II	D	13	M	34
	D	I	6	M	37			II	D	13	M	43
	D	I	6	M	37			II	D	13	M	44
	D	I	6	M	38			II	D	13	M	44
	D	I	6	M	45			II	D	13	M	46
	D	I	6	M	50			II	D	13	M	46
	D	I	6	M	56			II	D	13	M	47
	D	I	6	M	60			II	D	13	M	48
	D	I	7	M	22			II	D	13	M	50
	D	I	7	M	23			II	D	13	M	50
	D	I	7	M	29			II	D	13	M	53
	D	I	7	M	32			II	D	13	M	56
	D	I	7	M	34			II	D	13	M	59
	D	I	7	M	36			II	D	13	M	70
	D	I	7	M	39
	D	I	7	M	42
	D	I	7	M	44
	D	I	7	M	44
	D	I	7	M	47
	D	I	7	M	50
	D	I	7	M	52
	D	I	7	M	57
	D	I	7	M	57
	D	I	8	M	37
	D	I	8	M	45
	D	I	8	M	51
	D	I	8	M	55
	D	I	8	M	55
	D	I	8	M	55
	D	I	8	M	55
	D	I	8	M	56
	D	I	8	M	58
	D	I	8	M	60
	D	I	8	M	67
	D	I	8	M	67
	D	I	8	M	69
	D	I	8	M	70
	D	I	8	M	71
	D	I	9	M	39
	D	I	9	M	42
	D	I	9	M	46
	D	I	9	M	48
	D	I	9	M	51
	D	I	9	M	51
	D	I	9	M	52
	D	I	9	M	61
	D	I	9	M	62
	D	I	9	M	63
	D	I	9	M	64
	D	I	9	M	65
	D	I	9	M	69
	D	I	9	M	75
	D	I	9	M	76
	D	I	11	M	47
	D	I	11	M	32
	D	I	11	M	61
	D	I	11	M	54
	D	I	11	M	40
	D	I	11	M	64
	D	I	11	M	42
	D	I	13	M	36
	D	I	13	M	41
	D	I	13	M	46
	D	I	13	M	48
	D	I	13	M	50
	D	I	13	M	59
	D	I	13	M	60
	D	I	13	M	62
	D	I	13	M	64
	D	I	13	M	66
	D	I	13	M	67
	D	I	13	M	68
	D	I	13	M	73
	I	D	1	M	28
	I	D	1	M	31
	I	D	1	M	34
	I	D	1	M	34
	I	D	1	M	36
	I	D	1	M	41
	I	D	1	M	43
	I	D	1	M	45
	I	D	1	M	45
	I	D	1	M	46
	I	D	1	M	46
	I	D	1	M	47
	I	D	1	M	48
	I	D	1	M	54
	I	D	1	M	63
	I	D	2	M	29
	I	D	2	M	46
	I	D	2	M	47
	I	D	2	M	51
	I	D	2	M	51
	I	D	2	M	57
	I	D	2	M	57
	I	D	2	M	57
	I	D	2	M	59
	I	D	2	M	63
	I	D	2	M	68
	I	D	2	M	70
	I	D	2	M	74
	I	D	2	M	76
	I	D	2	M	78
	I	D	3	M	30
	I	D	3	M	31
	I	D	3	M	36
	I	D	3	M	39
	I	D	3	M	41
	I	D	3	M	43
	I	D	3	M	43
	I	D	3	M	44
	I	D	3	M	44
	I	D	3	M	44
	I	D	3	M	52
	I	D	3	M	53
	I	D	3	M	58
	I	D	3	M	59
	I	D	3	M	62
	I	D	4	M	41
	I	D	4	M	42
	I	D	4	M	48
	I	D	4	M	50
	I	D	4	M	51
	I	D	4	M	52
	I	D	4	M	52
	I	D	4	M	53
	I	D	4	M	54
	I	D	4	M	54
	I	D	4	M	55
	I	D	4	M	55
	I	D	4	M	68
	I	D	5	M	43
	I	D	5	M	43
	I	D	5	M	48
	I	D	5	M	49
	I	D	5	M	50
	I	D	5	M	51
	I	D	5	M	52
	I	D	5	M	53
	I	D	5	M	55
	I	D	5	M	56
	I	D	5	M	56
	I	D	5	M	64
	I	D	5	M	64
	I	D	5	M	66
	I	D	5	M	66
	I	D	6	M	33
	I	D	6	M	34
	I	D	6	M	38
	I	D	6	M	44
	I	D	6	M	44
	I	D	6	M	47
	I	D	6	M	51
	I	D	6	M	51
	I	D	6	M	54
	I	D	6	M	55
	I	D	6	M	56
	I	D	6	M	59
	I	D	6	M	60
	I	D	6	M	61
	I	D	6	M	73
	I	D	7	M	34
	I	D	7	M	44
	I	D	7	M	44
	I	D	7	M	46
	I	D	7	M	49
	I	D	7	M	51
	I	D	7	M	55
	I	D	7	M	57
	I	D	7	M	57
	I	D	7	M	62
	I	D	7	M	66
	I	D	7	M	66
	I	D	7	M	66
	I	D	7	M	69
	I	D	7	M	72
	I	D	8	M	30
	I	D	8	M	31
	I	D	8	M	31
	I	D	8	M	33
	I	D	8	M	33
	I	D	8	M	43
	I	D	8	M	45
	I	D	8	M	50
	I	D	8	M	52
	I	D	8	M	52
	I	D	8	M	55
	I	D	8	M	58
	I	D	8	M	58
	I	D	8	M	60
	I	D	8	M	60
	I	D	9	M	36
	I	D	9	M	36
	I	D	9	M	38
	I	D	9	M	38
	I	D	9	M	39
	I	D	9	M	39
	I	D	9	M	46
	I	D	9	M	46
	I	D	9	M	46
	I	D	9	M	46
	I	D	9	M	48
	I	D	9	M	53
	I	D	9	M	56
	I	D	9	M	58
	I	D	9	M	61
	I	D	11	M	45
	I	D	11	M	48
	I	D	11	M	54
	I	D	11	M	56
	I	D	11	M	57
	I	D	11	M	59
	I	D	11	M	59
	I	D	11	M	59
	I	D	11	M	61
	I	D	11	M	63
	I	D	11	M	65
	I	D	11	M	66
	I	D	11	M	76
	I	D	11	M	76
	I	D	11	M	76
	I	D	13	M	36
	I	D	13	M	40
	I	D	13	M	42
	I	D	13	M	42
	I	D	13	M	42
	I	D	13	M	52
	I	D	13	M	54
	I	D	13	M	55
	I	D	13	M	55
	I	D	13	M	58
	I	D	13	M	61
	I	D	13	M	61
	I	D	13	M	66
	D	D	1	M	27
	D	D	1	M	36
	D	D	1	M	36
	D	D	1	M	45
	D	D	1	M	45
	D	D	1	M	45
	D	D	1	M	47
	D	D	1	M	47
	D	D	1	M	50
	D	D	1	M	55
	D	D	1	M	55
	D	D	1	M	59
	D	D	1	M	60
	D	D	1	M	63
	D	D	1	M	63
	D	D	2	M	36
	D	D	2	M	37
	D	D	2	M	37
	D	D	2	M	37
	D	D	2	M	42
	D	D	2	M	45
	D	D	2	M	47
	D	D	2	M	49
	D	D	2	M	49
	D	D	2	M	51
	D	D	2	M	51
	D	D	2	M	51
	D	D	2	M	55
	D	D	2	M	55
	D	D	2	M	62
	D	D	3	M	31
	D	D	3	M	34
	D	D	3	M	35
	D	D	3	M	35
	D	D	3	M	40
	D	D	3	M	42
	D	D	3	M	45
	D	D	3	M	46
	D	D	3	M	46
	D	D	3	M	46
	D	D	3	M	49
	D	D	3	M	49
	D	D	3	M	49
	D	D	3	M	59
	D	D	4	M	19
	D	D	4	M	30
	D	D	4	M	31
	D	D	4	M	38
	D	D	4	M	40
	D	D	4	M	42
	D	D	4	M	43
	D	D	4	M	46
	D	D	4	M	49
	D	D	4	M	49
	D	D	4	M	51
	D	D	4	M	54
	D	D	4	M	55
	D	D	4	M	60
	D	D	4	M	69
	D	D	5	M	39
	D	D	5	M	39
	D	D	5	M	41
	D	D	5	M	43
	D	D	5	M	44
	D	D	5	M	46
	D	D	5	M	46
	D	D	5	M	46
	D	D	5	M	50
	D	D	5	M	51
	D	D	5	M	53
	D	D	5	M	57
	D	D	5	M	64
	D	D	5	M	65
	D	D	5	M	74
	D	D	6	M	38
	D	D	6	M	46
	D	D	6	M	46
	D	D	6	M	46
	D	D	6	M	46
	D	D	6	M	47
	D	D	6	M	47
	D	D	6	M	48
	D	D	6	M	49
	D	D	6	M	49
	D	D	6	M	50
	D	D	6	M	56
	D	D	6	M	60
	D	D	6	M	64
	D	D	7	M	32
	D	D	7	M	37
	D	D	7	M	43
	D	D	7	M	44
	D	D	7	M	44
	D	D	7	M	44
	D	D	7	M	46
	D	D	7	M	47
	D	D	7	M	47
	D	D	7	M	47
	D	D	7	M	51
	D	D	7	M	55
	D	D	7	M	57
	D	D	7	M	60
	D	D	7	M	61
	D	D	8	M	26
	D	D	8	M	39
	D	D	8	M	39
	D	D	8	M	41
	D	D	8	M	44
	D	D	8	M	45
	D	D	8	M	45
	D	D	8	M	46
	D	D	8	M	46
	D	D	8	M	46
	D	D	8	M	50
	D	D	8	M	51
	D	D	8	M	51
	D	D	8	M	51
	D	D	8	M	55
	D	D	9	M	35
	D	D	9	M	42
	D	D	9	M	42
	D	D	9	M	44
	D	D	9	M	48
	D	D	9	M	48
	D	D	9	M	49
	D	D	9	M	52
	D	D	9	M	52
	D	D	9	M	53
	D	D	9	M	55
	D	D	9	M	57
	D	D	9	M	58
	D	D	11	M	32
	D	D	11	M	40
	D	D	11	M	41
	D	D	11	M	43
	D	D	11	M	43
	D	D	11	M	43
	D	D	11	M	47
	D	D	11	M	48
	D	D	11	M	56
	D	D	11	M	56
	D	D	11	M	57
	D	D	11	M	57
	D	D	11	M	58
	D	D	11	M	61
	D	D	11	M	65
	D	D	13	M	35
	D	D	13	M	35
	D	D	13	M	36
	D	D	13	M	46
	D	D	13	M	46
	D	D	13	M	49
	D	D	13	M	53
	D	D	13	M	55
	D	D	13	M	56
	D	D	13	M	60
	D	D	13	M	60
	D	D	13	M	62
	D	D	13	M	64
	D	D	13	M	72
	D	D	13	M	72
